# Supplementary material for: Crystal structure of N-[(methyl­sulfan­yl)carbon­yl]urea
Source: Acta Crystallogr E Crystallogr Commun. 2016 Feb 13;72(Pt 3):325–7. doi: 10.1107/S2056989016002322 (PMC4778815; doi:10.1107/S2056989016002322)
Supplement: Supplementary file 1 [file e-72-00325-sup1.cif]

##############################################################################
#                                                                            #
# This CIF contains the data in a paper accepted for publication in          #
# Acta Crystallographica Section E. It conforms to the requirements of       #
# Notes for Authors for Acta Crystallographica Section E, and has been       #
# peer reviewed under the auspices of the IUCr Commission on Journals.       #
#                                                                            #
# Full details of the Crystallographic Information File format               #
# are given in the paper "The Crystallographic Information File (CIF):       #
# a New Standard Archive File for Crystallography" by S. R. Hall, F. H.      #
# Allen and I. D. Brown [Acta Cryst. (1991), A47, 655-685].                  #
#                                                                            #
# The current version of the core CIF dictionary is obtainable from          #
# ftp://ftp.iucr.org/pub/cif_core.dic.                                       #
#                                                                            #
# Software is freely available for graphical display of the structure(s)     #
# in this CIF. For information consult the CIF software page                 #
# http://www.iucr.org/resources/cif/software.                                #
#                                                                            #
# This file may be used for bona fide research purposes within the           #
# scientific community so long as proper attribution is given to the journal # 
# article from which it was obtained.                                        #
#                                                                            #
##############################################################################
data_I
_audit_creation_method     'SHELXL-2014/7'
_journal_date_recd_electronic     2016-02-05
_journal_date_accepted     2016-02-06
_journal_name_full     'Acta Crystallographica, Section E'
_journal_year     2016
_journal_volume     72
_journal_issue      3
_journal_page_first     325
_journal_page_last     327
_journal_paper_category     GO
_journal_paper_doi     10.1107/S2056989016002322
_journal_coeditor_code     HB7563
_publ_contact_author_name     'Mouhamadou Birame Diop'
_publ_contact_author_address
;
Laboratoire de Chimie Min\'erale et Analytique
D\'epartement de Chimie, Facult\'e des Sciences et Techniques,
Universit\'e Cheikh Anta Diop,
Dakar, Senegal
;
_publ_contact_author_email     mouhamadoubdiop@gmail.com
_publ_contact_author_fax     '00221338246318'
_publ_contact_author_phone     '00221338250202'
_publ_section_title
;
Crystal structure of <i>N</i>-[(methylsulfanyl)carbonyl]urea
;
_publ_section_title_footnote     .
loop_
    _publ_author_name
    _publ_author_footnote
    _publ_author_address
    'Diop, Mouhamadou Birame' .
;
Laboratoire de Chimie Min\'erale et Analytique
D\'epartement de Chimie, Facult\'e des Sciences et Techniques,
Universit\'e Cheikh Anta Diop,
Dakar, Senegal
;
    'Diop, Libasse' .
;
Laboratoire de Chimie Min\'erale et Analytique
D\'epartement de Chimie, Facult\'e des Sciences et Techniques,
Universit\'e Cheikh Anta Diop,
Dakar, Senegal
;
    'Oliver, Allen G.' .
;
Department of Chemistry and Biochemistry,
University of Notre Dame,
Notre Dame
IN 46557-5670,
USA
;
_publ_section_synopsis
;
In the crystal of (MeS)C(O)NHC(O)NH~2~, the molecules are connected <i>via</i>
N---H...O hydrogen bonds, forming ribbon-like chains.
;
_database_code_depnum_ccdc_archive     'CCDC 1452062'
_chemical_name_systematic
;
<i>N</i>-[(Methylsulfanyl)carbonyl]urea
;
_chemical_name_common     ?
_chemical_formula_moiety     'C3 H6 N2 O2 S'
_chemical_formula_sum     'C3 H6 N2 O2 S'
_chemical_formula_iupac     'C3 H6 N2 O2 S'
_chemical_formula_weight     134.16
_chemical_melting_point     ?
_shelx_space_group_comment
;
The symmetry employed for this shelxl refinement is uniquely defined
by the following loop, which should always be used as a source of
symmetry information in preference to the above space-group names.
They are only intended as comments.
;
_space_group_crystal_system     monoclinic
_space_group_name_H-M_alt     'P 21/n'
_space_group_name_Hall     '-P 2yn'
loop_
    _space_group_symop_operation_xyz
    'x, y, z'
    '-x+1/2, y+1/2, -z+1/2'
    '-x, -y, -z'
    'x-1/2, -y-1/2, z-1/2'
_cell_length_a     9.9388(13)
_cell_length_b     5.0999(6)
_cell_length_c     10.6755(14)
_cell_angle_alpha     90
_cell_angle_beta     94.136(4)
_cell_angle_gamma     90
_cell_volume     539.70(12)
_cell_formula_units_Z     4
_cell_measurement_reflns_used     3996
_cell_measurement_theta_min     2.70
_cell_measurement_theta_max     28.26
_cell_measurement_temperature     120(2)
_exptl_crystal_description     tablet
_exptl_crystal_colour     colorless
_exptl_crystal_size_max     0.237
_exptl_crystal_size_mid     0.188
_exptl_crystal_size_min     0.136
_exptl_crystal_density_diffrn     1.651
_exptl_crystal_density_meas     ?
_exptl_crystal_density_method     ?
_exptl_crystal_F_000     280
_exptl_absorpt_coefficient_mu     0.500
_exptl_absorpt_correction_type     multi-scan
_exptl_absorpt_process_details
;
(SADABS; Krause <i>et al.</i>, 2015)
;
_shelx_estimated_absorpt_T_min     0.891
_shelx_estimated_absorpt_T_max     0.935
_exptl_absorpt_correction_T_min     0.6792
_exptl_absorpt_correction_T_max     0.7341
_diffrn_ambient_temperature     120(2)
_diffrn_radiation_type     MoK\a
_diffrn_radiation_wavelength     0.71073
_diffrn_radiation_source     'fine-focus sealed tube'
_diffrn_radiation_monochromator     graphite
_diffrn_measurement_device_type     'Bruker Kappa X8-APEXII'
_diffrn_measurement_method     'combination of \w and \f-scans '
_diffrn_detector_area_resol_mean     8.33
_diffrn_reflns_number     8437
_diffrn_reflns_av_R_equivalents     0.0235
_diffrn_reflns_theta_min     2.705
_diffrn_reflns_theta_max     28.382
_diffrn_reflns_theta_full     25.242
_diffrn_measured_fraction_theta_max     0.997
_diffrn_measured_fraction_theta_full     0.999
_diffrn_reflns_limit_h_min     -13
_diffrn_reflns_limit_h_max     13
_diffrn_reflns_limit_k_min     -6
_diffrn_reflns_limit_k_max     6
_diffrn_reflns_limit_l_min     -8
_diffrn_reflns_limit_l_max     14
_refine_special_details     ?
_reflns_number_total     1344
_reflns_number_gt     1220
_reflns_threshold_expression     'I > 2\s(I)'
_refine_ls_structure_factor_coef     Fsqd
_refine_ls_matrix_type     full
_refine_ls_R_factor_all     0.0350
_refine_ls_R_factor_gt     0.0309
_refine_ls_wR_factor_gt     0.0811
_refine_ls_wR_factor_ref     0.0835
_refine_ls_goodness_of_fit_ref     1.085
_refine_ls_restrained_S_all     1.085
_refine_ls_number_reflns     1344
_refine_ls_number_parameters     86
_refine_ls_number_restraints     0
_refine_ls_hydrogen_treatment     mixed
_refine_ls_weighting_scheme     calc
_refine_ls_weighting_details
              'w=1/[\s^2^(Fo^2^)+(0.0502P)^2^+0.2127P] where P=(Fo^2^+2Fc^2^)/3'
_atom_sites_solution_hydrogens     mixed
_atom_sites_solution_primary     vecmap
_atom_sites_solution_secondary     difmap
_refine_ls_shift/su_max     0.001
_refine_ls_shift/su_mean     0.000
_refine_diff_density_max     0.383
_refine_diff_density_min     -0.231
_refine_ls_extinction_method     none
_refine_ls_extinction_coef     .
loop_
    _atom_type_symbol
    _atom_type_description
    _atom_type_scat_dispersion_real
    _atom_type_scat_dispersion_imag
    _atom_type_scat_source
    'C' 'C' 0.0033 0.0016
                         'International Tables Vol C Tables 4.2.6.8 and 6.1.1.4'
    'H' 'H' 0.0000 0.0000
                         'International Tables Vol C Tables 4.2.6.8 and 6.1.1.4'
    'N' 'N' 0.0061 0.0033
                         'International Tables Vol C Tables 4.2.6.8 and 6.1.1.4'
    'O' 'O' 0.0106 0.0060
                         'International Tables Vol C Tables 4.2.6.8 and 6.1.1.4'
    'S' 'S' 0.1246 0.1234
                         'International Tables Vol C Tables 4.2.6.8 and 6.1.1.4'
_computing_data_collection
;
APEX3 (Bruker, 2015)
;
_computing_cell_refinement
;
SAINT (Bruker, 2015)
;
_computing_data_reduction
;
SAINT (Bruker, 2015)
;
_computing_structure_solution
;
SHELXT2014 (Sheldrick, 2015a)
;
_computing_structure_refinement
;
SHELXL2014 (Sheldrick, 2015b)
;
_computing_molecular_graphics
;
XP in SHELXTL (Sheldrick, 2008)
;
_computing_publication_material
;
publCIF (Westrip, 2010)
;
loop_
    _atom_site_type_symbol
    _atom_site_label
    _atom_site_fract_x
    _atom_site_fract_y
    _atom_site_fract_z
    _atom_site_U_iso_or_equiv
    _atom_site_adp_type
    _atom_site_calc_flag
    _atom_site_occupancy
    _atom_site_disorder_assembly
    _atom_site_disorder_group
    S S1 0.69406(4) 0.42571(7) 0.54507(3) 0.01914(14) Uani d 1 . .
    O O1 0.54686(11) 0.7074(2) 0.13127(9) 0.0204(2) Uani d 1 . .
    O O2 0.62689(10) 0.08127(18) 0.36859(10) 0.0183(2) Uani d 1 . .
    N N1 0.55218(13) 0.2665(2) 0.13289(12) 0.0186(3) Uani d 1 . .
    H H1NB 0.5637(18) 0.144(5) 0.1744(19) 0.025(5) Uiso d 1 . .
    H H1NA 0.521(2) 0.276(5) 0.055(2) 0.036(5) Uiso d 1 . .
    N N2 0.61955(13) 0.5113(2) 0.31095(12) 0.0162(3) Uani d 1 . .
    H H2NA 0.6285(16) 0.660(4) 0.3351(16) 0.013(4) Uiso d 1 . .
    C C1 0.57029(14) 0.4988(3) 0.18511(13) 0.0157(3) Uani d 1 . .
    C C2 0.64159(13) 0.3108(3) 0.39424(12) 0.0154(3) Uani d 1 . .
    C C3 0.70883(16) 0.1190(3) 0.62609(14) 0.0229(3) Uani d 1 . .
    H H3A 0.6205 0.0327 0.6228 0.034 Uiso calc 1 . .
    H H3B 0.7408 0.1494 0.7139 0.034 Uiso calc 1 . .
    H H3C 0.7732 0.0067 0.5860 0.034 Uiso calc 1 . .
loop_
    _atom_site_aniso_label
    _atom_site_aniso_U_11
    _atom_site_aniso_U_22
    _atom_site_aniso_U_33
    _atom_site_aniso_U_12
    _atom_site_aniso_U_13
    _atom_site_aniso_U_23
    S1 0.0303(2) 0.0137(2) 0.0128(2) -0.00005(12) -0.00299(14) -0.00060(12)
    O1 0.0322(6) 0.0120(5) 0.0162(5) 0.0004(4) -0.0045(4) 0.0002(4)
    O2 0.0258(5) 0.0117(5) 0.0169(5) -0.0011(4) -0.0023(4) -0.0009(4)
    N1 0.0296(7) 0.0110(6) 0.0143(6) 0.0009(5) -0.0044(5) 0.0012(5)
    N2 0.0234(6) 0.0112(6) 0.0137(6) -0.0014(4) -0.0009(4) -0.0014(4)
    C1 0.0182(6) 0.0146(6) 0.0141(6) 0.0002(5) 0.0003(5) 0.0000(5)
    C2 0.0165(6) 0.0153(6) 0.0143(6) -0.0001(5) 0.0000(5) -0.0006(5)
    C3 0.0336(8) 0.0172(7) 0.0170(7) -0.0016(6) -0.0037(6) 0.0041(5)
_geom_special_details
;
 All esds (except the esd in the dihedral angle between two l.s. planes)
 are estimated using the full covariance matrix.  The cell esds are taken
 into account individually in the estimation of esds in distances, angles
 and torsion angles; correlations between esds in cell parameters are only
 used when they are defined by crystal symmetry.  An approximate (isotropic)
 treatment of cell esds is used for estimating esds involving l.s. planes.
;
loop_
    _geom_bond_atom_site_label_1
    _geom_bond_atom_site_label_2
    _geom_bond_site_symmetry_2
    _geom_bond_distance
    _geom_bond_publ_flag
    S1 C2 . 1.7569(14) n
    S1 C3 . 1.7885(15) n
    C1 O1 . 1.2239(18) n
    C2 O2 . 1.2088(17) n
    C1 N1 . 1.3159(19) n
    N1 H1NB . 0.77(2) ?
    N1 H1NA . 0.87(2) ?
    C2 N2 . 1.3623(18) n
    C1 N2 . 1.3977(18) n
    N2 H2NA . 0.805(19) ?
    C3 H3A . 0.9800 ?
    C3 H3B . 0.9800 ?
    C3 H3C . 0.9800 ?
loop_
    _geom_angle_atom_site_label_1
    _geom_angle_atom_site_label_2
    _geom_angle_atom_site_label_3
    _geom_angle_site_symmetry_1
    _geom_angle_site_symmetry_3
    _geom_angle
    _geom_angle_publ_flag
    C2 S1 C3 . . 99.22(7) n
    C1 N1 H1NB . . 118.6(16) ?
    C1 N1 H1NA . . 112.5(16) ?
    H1NB N1 H1NA . . 129(2) ?
    C2 N2 C1 . . 128.44(12) n
    C2 N2 H2NA . . 119.3(12) ?
    C1 N2 H2NA . . 112.0(12) ?
    O1 C1 N1 . . 124.62(13) n
    O1 C1 N2 . . 116.95(13) n
    N1 C1 N2 . . 118.43(13) n
    O2 C2 N2 . . 124.61(13) n
    O2 C2 S1 . . 123.61(11) n
    N2 C2 S1 . . 111.78(10) n
    S1 C3 H3A . . 109.5 ?
    S1 C3 H3B . . 109.5 ?
    H3A C3 H3B . . 109.5 ?
    S1 C3 H3C . . 109.5 ?
    H3A C3 H3C . . 109.5 ?
    H3B C3 H3C . . 109.5 ?
loop_
    _geom_torsion_atom_site_label_1
    _geom_torsion_atom_site_label_2
    _geom_torsion_atom_site_label_3
    _geom_torsion_atom_site_label_4
    _geom_torsion_site_symmetry_1
    _geom_torsion_site_symmetry_2
    _geom_torsion_site_symmetry_3
    _geom_torsion_site_symmetry_4
    _geom_torsion
    _geom_torsion_publ_flag
    C2 N2 C1 O1 . . . . 173.40(14) n
    C2 N2 C1 N1 . . . . -6.5(2) n
    C1 N2 C2 O2 . . . . 3.7(2) n
    C1 N2 C2 S1 . . . . -176.11(11) n
    C3 S1 C2 O2 . . . . -1.02(14) n
    C3 S1 C2 N2 . . . . 178.83(11) n
loop_
    _geom_hbond_atom_site_label_D
    _geom_hbond_atom_site_label_H
    _geom_hbond_atom_site_label_A
    _geom_hbond_site_symmetry_A
    _geom_hbond_distance_DH
    _geom_hbond_distance_HA
    _geom_hbond_distance_DA
    _geom_hbond_angle_DHA
    N1 H1NB O1 1_545 0.77(2) 2.27(2) 2.8518(16) 132.3(19)
    N1 H1NB O2 . 0.77(2) 2.15(2) 2.7397(17) 134(2)
    N1 H1NA O1 3_665 0.87(2) 2.05(2) 2.9221(16) 178(2)
    N2 H2NA O2 1_565 0.805(19) 2.18(2) 2.9709(15) 168.9(16)
    C3 H3A O2 3_656 0.98 2.54 3.494(2) 166
    C3 H3B S1 2_646 0.98 2.85 3.7064(15) 147
_shelx_hkl_file
;
   0   1   0    0.01    0.02
   0   1   0    0.02    0.02
   0   1   0    0.04    0.02
   0  -1   0    0.00    0.02
   0  -1   0   -0.01    0.02
   0   2   0   14.84    0.27
   0   2   0   15.29    0.29
   0   2   0   15.38    0.28
   0   2   0   15.01    0.29
   0  -2   0   14.93    0.29
   0  -2   0   14.92    0.28
   0   3   0    0.02    0.04
   0   3   0    0.00    0.03
   0   3   0    0.01    0.03
   0   3   0    0.01    0.04
   0  -3   0   -0.03    0.04
   0  -3   0    0.01    0.04
   0   4   0    1.96    0.12
   0   4   0    1.81    0.09
   0   4   0    1.95    0.10
   0   4   0    2.09    0.12
   0  -4   0    1.95    0.12
   0  -4   0    1.74    0.11
   0   5   0    0.02    0.07
   0   5   0   -0.02    0.07
   0  -5   0   -0.02    0.07
   0  -5   0    0.03    0.07
   0   6   0    6.66    0.27
   0   6   0    6.45    0.27
   0  -6   0    6.28    0.26
   0  -6   0    6.21    0.24
  -1  -6   0    1.77    0.17
  -1  -6   0    1.87    0.16
   1   6   0    1.72    0.16
   1   6   0    1.89    0.17
  -1  -5   0   13.19    0.33
  -1  -5   0   13.90    0.36
   1   5   0   13.80    0.36
   1   5   0   13.72    0.37
  -1  -4   0    3.68    0.16
  -1  -4   0    3.66    0.14
   1   4   0    3.47    0.16
   1   4   0    3.39    0.16
  -1  -3   0    0.03    0.04
  -1  -3   0    0.05    0.04
   1   3   0    0.00    0.04
  -1  -2   0    0.75    0.06
  -1  -2   0    0.62    0.05
   1   2   0    0.56    0.06
   1   2   0    0.68    0.06
  -1  -1   0   46.18    0.74
  -1  -1   0   47.86    0.75
   1   1   0   46.97    0.75
   1   1   0   47.73    0.75
   1   1   0   46.94    0.74
  -1   0   0   -0.01    0.01
  -1   0   0    0.00    0.01
  -1   0   0    0.00    0.01
  -1   0   0   -0.02    0.01
  -1   0   0    0.00    0.01
  -1   0   0    0.00    0.01
   1   0   0    0.02    0.01
   1   0   0    0.03    0.01
   1   0   0   -0.01    0.01
   1   0   0   -0.01    0.01
   1   0   0    0.00    0.01
   1   0   0    0.01    0.01
  -1   1   0   47.67    0.74
  -1   1   0   47.46    0.74
  -1   1   0   45.81    0.74
  -1   1   0   46.30    0.74
   1  -1   0   47.15    0.74
   1  -1   0   45.51    0.74
   1  -1   0   47.05    0.74
  -1   2   0    0.59    0.05
  -1   2   0    0.62    0.05
  -1   2   0    0.71    0.06
  -1   2   0    0.63    0.05
   1  -2   0    0.62    0.05
   1  -2   0    0.57    0.05
   1  -2   0    0.75    0.06
  -1   3   0    0.03    0.04
  -1   3   0   -0.01    0.03
  -1   3   0   -0.01    0.04
  -1   3   0    0.03    0.04
   1  -3   0   -0.01    0.04
   1  -3   0   -0.02    0.04
  -1   4   0    3.57    0.14
  -1   4   0    3.47    0.15
  -1   4   0    3.52    0.13
  -1   4   0    3.33    0.15
   1  -4   0    3.73    0.16
   1  -4   0    3.28    0.14
  -1   5   0   12.91    0.35
  -1   5   0   13.57    0.36
   1  -5   0   12.79    0.35
   1  -5   0   12.77    0.33
  -1   6   0    2.11    0.18
  -1   6   0    1.58    0.16
   1  -6   0    2.08    0.18
   1  -6   0    2.23    0.17
  -2  -6   0    3.65    0.21
  -2  -6   0    3.90    0.20
   2   6   0    4.06    0.22
   2   6   0    3.73    0.22
  -2  -5   0    3.43    0.17
  -2  -5   0    3.54    0.18
   2   5   0    3.84    0.19
   2   5   0    3.27    0.18
  -2  -4   0   17.30    0.39
  -2  -4   0   17.74    0.37
   2   4   0   17.14    0.40
  -2  -3   0   27.80    0.52
  -2  -3   0   27.94    0.50
   2   3   0   27.97    0.52
   2   3   0   27.08    0.52
  -2  -2   0   39.64    0.67
  -2  -2   0   39.72    0.65
   2   2   0   39.51    0.68
   2   2   0   39.97    0.66
   2   2   0   39.66    0.67
  -2  -1   0   57.88    0.92
  -2  -1   0   58.84    0.93
  -2  -1   0   57.99    0.91
   2   1   0   59.45    0.93
   2   1   0   57.88    0.92
   2   1   0   58.25    0.93
   2   1   0   58.47    0.93
  -2   0   0    1.54    0.06
  -2   0   0    1.54    0.05
  -2   0   0    1.36    0.06
   2   0   0    1.63    0.06
   2   0   0    1.44    0.06
   2   0   0    1.55    0.06
   2   0   0    1.48    0.04
  -2   1   0   57.02    0.91
  -2   1   0   56.79    0.91
  -2   1   0   58.37    0.93
   2  -1   0   58.32    0.92
   2  -1   0   58.53    0.92
   2  -1   0   56.78    0.90
   2  -1   0   57.07    0.90
  -2   2   0   39.45    0.66
  -2   2   0   39.45    0.64
  -2   2   0   38.08    0.65
  -2   2   0   37.97    0.64
   2  -2   0   37.84    0.64
   2  -2   0   38.88    0.65
   2  -2   0   39.17    0.66
   2  -2   0   37.75    0.62
  -2   3   0   27.48    0.50
  -2   3   0   26.60    0.51
  -2   3   0   28.19    0.51
  -2   3   0   28.21    0.51
   2  -3   0   27.87    0.51
   2  -3   0   27.76    0.52
   2  -3   0   27.48    0.50
  -2   4   0   17.08    0.36
  -2   4   0   17.45    0.38
  -2   4   0   18.12    0.40
  -2   4   0   17.46    0.37
   2  -4   0   17.42    0.39
   2  -4   0   17.32    0.37
  -2   5   0    3.35    0.18
  -2   5   0    3.45    0.18
   2  -5   0    3.27    0.18
   2  -5   0    2.95    0.16
  -2   6   0    3.79    0.21
  -2   6   0    4.13    0.22
   2  -6   0    3.81    0.20
   2  -6   0    4.08    0.23
  -3  -6   0    1.47    0.15
  -3  -6   0    1.38    0.16
   3   6   0    1.38    0.16
   3   6   0    1.34    0.16
  -3  -5   0    0.87    0.11
  -3  -5   0    0.66    0.11
   3   5   0    0.52    0.11
   3   5   0    0.68    0.11
  -3  -4   0    7.63    0.22
  -3  -4   0    7.53    0.23
   3   4   0    7.46    0.24
   3   4   0    7.74    0.24
  -3  -3   0    3.65    0.14
  -3  -3   0    4.08    0.13
   3   3   0    3.91    0.15
   3   3   0    3.89    0.15
   3   3   0    3.96    0.14
   3   3   0    3.78    0.12
  -3  -2   0   11.44    0.24
  -3  -2   0   10.75    0.22
   3   2   0   11.19    0.24
   3   2   0   11.10    0.25
   3   2   0   10.94    0.23
   3   2   0   11.14    0.24
  -3  -1   0   10.49    0.21
  -3  -1   0   10.59    0.20
  -3  -1   0   10.71    0.22
  -3  -1   0   10.92    0.22
   3   1   0   10.47    0.22
   3   1   0   10.55    0.22
   3   1   0   10.70    0.21
   3   1   0   10.86    0.22
  -3   0   0    0.05    0.03
  -3   0   0    0.03    0.03
  -3   0   0    0.01    0.03
   3   0   0    0.01    0.02
   3   0   0    0.05    0.03
   3   0   0    0.01    0.03
   3   0   0   -0.03    0.03
  -3   1   0   10.57    0.23
  -3   1   0   10.55    0.21
  -3   1   0   10.44    0.21
   3  -1   0   10.18    0.20
   3  -1   0   10.60    0.21
   3  -1   0   10.14    0.22
  -3   2   0   10.69    0.24
  -3   2   0   11.16    0.25
  -3   2   0   11.03    0.23
   3  -2   0   10.73    0.24
   3  -2   0   10.89    0.21
   3  -2   0   10.67    0.24
   3  -2   0   10.80    0.22
  -3   3   0    3.76    0.14
  -3   3   0    3.81    0.14
  -3   3   0    3.87    0.13
  -3   3   0    3.56    0.13
   3  -3   0    3.70    0.13
   3  -3   0    3.74    0.14
  -3   4   0    7.16    0.22
  -3   4   0    7.25    0.22
  -3   4   0    7.71    0.23
  -3   4   0    7.24    0.21
   3  -4   0    7.03    0.23
   3  -4   0    7.64    0.22
  -3   5   0    0.86    0.12
  -3   5   0    0.79    0.11
   3  -5   0    0.70    0.11
   3  -5   0    0.70    0.10
  -3   6   0    1.30    0.15
  -3   6   0    1.46    0.16
   3  -6   0    1.50    0.15
   3  -6   0    1.65    0.18
  -4  -6   0    0.95    0.13
  -4  -6   0    0.94    0.14
   4   6   0    0.92    0.16
   4   6   0    1.01    0.15
  -4  -5   0    1.66    0.14
  -4  -5   0    1.72    0.15
   4   5   0    1.68    0.17
  -4  -4   0    0.53    0.08
  -4  -4   0    0.47    0.08
   4   4   0    0.30    0.08
   4   4   0    0.67    0.10
  -4  -3   0   26.95    0.49
  -4  -3   0   25.72    0.51
   4   3   0   26.22    0.51
   4   3   0   27.09    0.52
   4   3   0   26.92    0.52
   4   3   0   26.17    0.49
  -4  -2   0   12.47    0.25
  -4  -2   0   12.23    0.25
  -4  -2   0   12.25    0.27
   4   2   0   12.30    0.27
   4   2   0   12.00    0.26
   4   2   0   12.36    0.27
  -4  -1   0   22.97    0.41
  -4  -1   0   22.88    0.41
  -4  -1   0   22.82    0.42
  -4  -1   0   22.74    0.39
   4   1   0   22.44    0.42
   4   1   0   22.36    0.42
   4   1   0   22.32    0.40
   4   1   0   22.83    0.42
  -4   0   0   19.74    0.36
  -4   0   0   19.44    0.36
  -4   0   0   19.76    0.38
   4   0   0   19.30    0.37
   4   0   0   19.11    0.33
   4   0   0   19.38    0.36
   4   0   0   19.88    0.36
  -4   1   0   22.58    0.43
  -4   1   0   21.81    0.40
  -4   1   0   22.28    0.41
   4  -1   0   22.25    0.41
   4  -1   0   21.18    0.42
   4  -1   0   22.20    0.39
  -4   2   0   12.17    0.26
  -4   2   0   12.07    0.28
  -4   2   0   12.10    0.27
   4  -2   0   11.82    0.23
   4  -2   0   12.02    0.25
   4  -2   0   12.23    0.27
  -4   3   0   25.77    0.51
  -4   3   0   25.12    0.50
  -4   3   0   25.74    0.49
   4  -3   0   25.79    0.50
   4  -3   0   25.48    0.48
  -4   4   0    0.42    0.08
  -4   4   0    0.49    0.08
  -4   4   0    0.45    0.08
   4  -4   0    0.49    0.09
   4  -4   0    0.43    0.07
  -4   5   0    1.66    0.14
  -4   5   0    1.92    0.16
   4  -5   0    1.82    0.16
   4  -5   0    1.73    0.14
  -4   6   0    0.90    0.14
   4  -6   0    0.90    0.14
   4  -6   0    1.04    0.13
  -5  -6   0    0.18    0.11
  -5  -6   0    0.43    0.11
   5   6   0    0.22    0.11
   5   6   0    0.43    0.13
  -5  -5   0   10.58    0.29
  -5  -5   0   10.71    0.33
   5   5   0   10.47    0.34
   5   5   0   10.65    0.34
  -5  -4   0    3.16    0.16
  -5  -4   0    3.03    0.14
   5   4   0    2.90    0.17
   5   4   0    3.01    0.17
  -5  -3   0    0.04    0.05
  -5  -3   0    0.02    0.05
   5   3   0    0.08    0.06
   5   3   0    0.03    0.05
   5   3   0    0.07    0.06
  -5  -2   0    1.49    0.10
  -5  -2   0    1.33    0.08
  -5  -2   0    1.42    0.09
   5   2   0    1.39    0.10
   5   2   0    1.36    0.10
   5   2   0    1.52    0.11
  -5  -1   0    6.07    0.17
  -5  -1   0    6.16    0.17
  -5  -1   0    6.03    0.14
  -5  -1   0    6.13    0.18
   5   1   0    6.15    0.17
   5   1   0    6.12    0.16
   5   1   0    6.39    0.19
   5   1   0    6.10    0.18
  -5   0   0    0.05    0.04
  -5   0   0    0.00    0.04
  -5   0   0   -0.03    0.04
   5   0   0    0.02    0.03
   5   0   0   -0.03    0.04
   5   0   0    0.04    0.04
  -5   1   0    5.82    0.17
  -5   1   0    6.10    0.19
  -5   1   0    6.29    0.17
   5  -1   0    6.26    0.17
   5  -1   0    6.26    0.16
  -5   2   0    1.30    0.09
  -5   2   0    1.32    0.10
  -5   2   0    1.42    0.11
   5  -2   0    1.33    0.10
   5  -2   0    1.36    0.08
  -5   3   0    0.01    0.06
  -5   3   0    0.06    0.05
  -5   3   0    0.04    0.05
   5  -3   0    0.00    0.05
   5  -3   0    0.07    0.06
   5  -3   0    0.02    0.04
  -5   4   0    2.74    0.16
  -5   4   0    2.89    0.15
  -5   4   0    2.95    0.16
   5  -4   0    2.92    0.16
   5  -4   0    3.24    0.15
  -5   5   0    9.83    0.31
  -5   5   0    9.87    0.30
   5  -5   0    9.65    0.32
   5  -5   0   10.45    0.30
  -5   6   0    0.38    0.12
   5  -6   0    0.39    0.11
   5  -6   0    0.39    0.13
  -6  -6   0    1.66    0.17
  -6  -6   0    1.42    0.18
   6   6   0    1.46    0.19
  -6  -5   0    2.47    0.16
  -6  -5   0    2.51    0.19
   6   5   0    2.69    0.20
   6   5   0    2.82    0.20
  -6  -4   0    3.05    0.15
  -6  -4   0    3.20    0.17
   6   4   0    2.76    0.17
   6   4   0    2.89    0.18
   6   4   0    2.81    0.17
  -6  -3   0    7.12    0.20
  -6  -3   0    7.36    0.23
   6   3   0    6.93    0.23
   6   3   0    7.40    0.23
   6   3   0    6.82    0.23
  -6  -2   0    0.04    0.05
  -6  -2   0   -0.01    0.04
  -6  -2   0    0.00    0.05
   6   2   0    0.02    0.05
   6   2   0    0.08    0.05
   6   2   0    0.06    0.06
  -6  -1   0    0.25    0.04
  -6  -1   0    0.16    0.06
  -6  -1   0    0.14    0.05
  -6  -1   0    0.25    0.06
   6   1   0    0.25    0.06
   6   1   0    0.20    0.05
   6   1   0    0.22    0.06
  -6   0   0    0.21    0.06
  -6   0   0    0.29    0.06
  -6   0   0    0.16    0.06
   6   0   0    0.17    0.06
   6   0   0    0.23    0.04
   6   0   0    0.18    0.06
  -6   1   0    0.18    0.05
  -6   1   0    0.32    0.07
  -6   1   0    0.27    0.06
   6  -1   0    0.26    0.06
   6  -1   0    0.22    0.04
   6  -1   0    0.17    0.06
  -6   2   0    0.01    0.05
  -6   2   0    0.03    0.06
  -6   2   0    0.05    0.05
   6  -2   0    0.01    0.05
   6  -2   0   -0.03    0.05
  -6   3   0    6.83    0.22
  -6   3   0    7.16    0.23
  -6   3   0    6.92    0.24
   6  -3   0    6.89    0.18
   6  -3   0    6.89    0.23
  -6   4   0    2.95    0.17
  -6   4   0    2.83    0.18
  -6   4   0    2.50    0.16
   6  -4   0    2.62    0.17
   6  -4   0    2.74    0.15
  -6   5   0    2.16    0.17
  -6   5   0    2.29    0.18
   6  -5   0    2.67    0.19
   6  -5   0    2.77    0.17
  -6   6   0    1.52    0.19
   6  -6   0    1.32    0.18
   6  -6   0    1.50    0.16
  -7  -5   0    0.66    0.12
  -7  -5   0    0.80    0.12
   7   5   0    0.74    0.14
   7   5   0    0.72    0.14
  -7  -4   0   10.80    0.29
  -7  -4   0   12.06    0.34
   7   4   0   11.39    0.33
   7   4   0   10.91    0.33
   7   4   0   10.85    0.33
  -7  -3   0    2.34    0.15
  -7  -3   0    2.43    0.13
   7   3   0    2.44    0.16
   7   3   0    2.40    0.15
   7   3   0    2.22    0.15
  -7  -2   0    6.44    0.20
  -7  -2   0    6.37    0.18
  -7  -2   0    6.45    0.21
   7   2   0    6.40    0.22
   7   2   0    7.04    0.22
   7   2   0    6.47    0.20
  -7  -1   0    8.74    0.25
  -7  -1   0    8.85    0.24
  -7  -1   0    8.74    0.20
  -7  -1   0    8.34    0.24
   7   1   0    7.92    0.21
   7   1   0    8.76    0.25
   7   1   0    8.77    0.25
  -7   0   0    0.00    0.06
  -7   0   0    0.07    0.05
  -7   0   0    0.05    0.06
   7   0   0    0.05    0.04
   7   0   0   -0.05    0.05
   7   0   0   -0.06    0.05
  -7   1   0    8.39    0.24
  -7   1   0    8.47    0.26
  -7   1   0    8.34    0.23
   7  -1   0    8.35    0.24
   7  -1   0    8.33    0.23
  -7   2   0    6.60    0.24
  -7   2   0    6.48    0.21
  -7   2   0    6.62    0.22
   7  -2   0    6.24    0.19
   7  -2   0    6.54    0.22
  -7   3   0    2.42    0.16
  -7   3   0    2.60    0.15
  -7   3   0    2.43    0.17
   7  -3   0    2.61    0.16
  -7   4   0   11.38    0.33
  -7   4   0   10.21    0.34
  -7   4   0   11.17    0.33
   7  -4   0   10.37    0.32
  -7   5   0    0.76    0.14
  -7   5   0    0.73    0.14
   7  -5   0    0.79    0.15
  -8  -5   0   -0.03    0.10
   8   5   0    0.02    0.11
   8   5   0   -0.02    0.11
  -8  -4   0   -0.03    0.08
  -8  -4   0    0.11    0.09
   8   4   0   -0.08    0.08
   8   4   0    0.03    0.09
   8   4   0   -0.03    0.09
  -8  -3   0    1.85    0.12
  -8  -3   0    2.05    0.16
   8   3   0    1.63    0.15
   8   3   0    1.76    0.16
   8   3   0    1.79    0.16
  -8  -2   0   -0.08    0.07
  -8  -2   0    0.02    0.06
  -8  -2   0    0.05    0.06
   8   2   0    0.03    0.07
   8   2   0    0.03    0.07
   8   2   0   -0.02    0.07
  -8  -1   0    0.22    0.06
  -8  -1   0    0.23    0.08
  -8  -1   0    0.26    0.08
  -8  -1   0    0.22    0.07
   8   1   0    0.24    0.08
   8   1   0    0.21    0.06
   8   1   0    0.21    0.08
  -8   0   0    9.98    0.28
  -8   0   0    9.13    0.29
  -8   0   0    9.58    0.27
   8   0   0    9.78    0.22
   8   0   0   10.01    0.28
   8   0   0    9.69    0.27
  -8   1   0    0.23    0.08
  -8   1   0    0.12    0.07
  -8   1   0    0.11    0.07
   8  -1   0    0.21    0.08
   8  -1   0    0.26    0.08
  -8   2   0    0.08    0.08
  -8   2   0    0.09    0.08
  -8   2   0   -0.03    0.07
   8  -2   0   -0.01    0.07
   8  -2   0   -0.07    0.06
  -8   3   0    1.87    0.16
  -8   3   0    1.40    0.16
  -8   3   0    1.86    0.16
   8  -3   0    1.75    0.15
  -8   4   0    0.06    0.10
  -8   4   0    0.02    0.09
   8  -4   0    0.02    0.10
  -8   5   0   -0.13    0.10
  -8   5   0   -0.10    0.11
   8  -5   0    0.03    0.12
  -9  -5   0    0.01    0.12
   9   5   0   -0.05    0.13
  -9  -4   0    8.64    0.33
   9   4   0    9.47    0.33
   9   4   0    9.47    0.33
   9   4   0    9.61    0.34
  -9  -3   0    1.30    0.13
  -9  -3   0    1.07    0.13
   9   3   0    1.45    0.16
   9   3   0    1.08    0.14
   9   3   0    1.15    0.13
  -9  -2   0    4.16    0.20
  -9  -2   0    4.20    0.19
  -9  -2   0    4.27    0.16
   9   2   0    4.36    0.19
   9   2   0    4.29    0.22
   9   2   0    4.27    0.21
  -9  -1   0    0.85    0.11
  -9  -1   0    1.23    0.13
  -9  -1   0    1.08    0.13
  -9  -1   0    1.13    0.10
   9   1   0    1.09    0.13
   9   1   0    0.88    0.12
  -9   0   0   -0.07    0.06
  -9   0   0   -0.02    0.07
  -9   0   0   -0.05    0.08
   9   0   0   -0.02    0.08
   9   0   0    0.00    0.08
  -9   1   0    0.90    0.13
  -9   1   0    0.94    0.11
  -9   1   0    0.97    0.13
   9  -1   0    0.90    0.12
   9  -1   0    0.98    0.12
  -9   2   0    4.49    0.20
  -9   2   0    4.23    0.22
  -9   2   0    3.87    0.23
   9  -2   0    4.60    0.19
   9  -2   0    4.05    0.21
  -9   3   0    1.42    0.16
  -9   3   0    1.17    0.15
   9  -3   0    1.48    0.16
  -9   4   0    9.16    0.32
  -9   4   0    9.77    0.34
   9  -4   0    9.47    0.34
  -9   5   0   -0.03    0.13
 -10  -4   0    2.43    0.21
  10   4   0    1.94    0.20
  10   4   0    1.92    0.19
  10   4   0    2.19    0.20
 -10  -3   0   -0.02    0.09
 -10  -3   0   -0.04    0.10
  10   3   0    0.12    0.11
  10   3   0   -0.08    0.10
 -10  -2   0    8.83    0.29
 -10  -2   0    7.98    0.30
  10   2   0    9.08    0.31
  10   2   0    9.31    0.32
 -10  -1   0    0.07    0.09
 -10  -1   0    0.09    0.09
 -10  -1   0    0.05    0.09
  10   1   0    0.16    0.10
  10   1   0    0.18    0.09
 -10   0   0    0.38    0.11
 -10   0   0    0.47    0.11
 -10   0   0    0.34    0.11
  10   0   0    0.31    0.10
  10   0   0    0.35    0.11
 -10   1   0    0.09    0.10
 -10   1   0    0.06    0.08
  10  -1   0    0.03    0.09
  10  -1   0    0.08    0.09
 -10   2   0    8.63    0.31
 -10   2   0    8.09    0.29
  10  -2   0    8.85    0.28
  10  -2   0    8.85    0.31
 -10   3   0    0.09    0.10
 -10   3   0   -0.10    0.10
  10  -3   0    0.00    0.11
 -10   4   0    2.47    0.22
 -10   4   0    2.28    0.22
  10  -4   0    2.26    0.21
 -11  -3   0    1.06    0.15
 -11  -3   0    1.11    0.15
  11   3   0    1.04    0.16
  11   3   0    0.74    0.14
 -11  -2   0   -0.01    0.10
 -11  -2   0   -0.03    0.10
  11   2   0   -0.01    0.10
  11   2   0    0.11    0.12
 -11  -1   0    1.44    0.16
 -11  -1   0    1.19    0.15
  11   1   0    1.50    0.17
  11   1   0    1.43    0.17
 -11   0   0    0.01    0.10
 -11   0   0   -0.04    0.10
  11   0   0    0.08    0.12
  11   0   0   -0.02    0.10
 -11   1   0    1.55    0.16
 -11   1   0    1.52    0.17
  11  -1   0    1.29    0.16
  11  -1   0    1.53    0.17
 -11   2   0    0.05    0.10
 -11   2   0   -0.09    0.10
  11  -2   0    0.02    0.11
 -11   3   0    1.01    0.16
 -11   3   0    0.94    0.17
  11  -3   0    1.05    0.17
 -12  -2   0   -0.17    0.11
 -12  -2   0    0.18    0.11
  12   2   0    0.01    0.12
  12   2   0    0.15    0.13
 -12  -1   0    0.03    0.11
 -12  -1   0   -0.11    0.10
  12   1   0    0.08    0.12
  12   1   0   -0.05    0.11
 -12   0   0    8.86    0.34
 -12   0   0    8.84    0.33
  12   0   0    9.05    0.34
  12   0   0    9.44    0.34
 -12   1   0    0.02    0.11
 -12   1   0   -0.05    0.11
  12  -1   0    0.09    0.13
  12  -1   0   -0.20    0.11
 -12   2   0    0.15    0.12
 -12   2   0   -0.03    0.13
  12  -2   0    0.11    0.13
 -13  -1   0    1.02    0.17
 -13  -1   0    1.17    0.18
  13   1   0    1.10    0.20
 -13   0   0    0.13    0.14
 -13   0   0   -0.10    0.12
  13   0   0   -0.07    0.14
 -13   1   0    1.29    0.19
 -13   1   0    1.04    0.18
  13  -1   0    1.21    0.19
 -13   1   1   -0.08    0.13
 -13   1   1    0.02    0.13
  13   0  -1    0.00    0.15
 -13   0   1    0.08    0.13
 -13   0   1    0.15    0.14
  13   1  -1   -0.10    0.15
 -13  -1   1    0.09    0.12
 -13  -1   1    0.00    0.13
 -12   2   1    1.32    0.17
 -12   2   1    0.92    0.17
  12  -1  -1   -0.01    0.12
 -12   1   1    0.12    0.12
 -12   1   1    0.10    0.11
  12   0  -1    0.23    0.13
 -12   0   1   -0.03    0.11
 -12   0   1    0.10    0.10
  12   1  -1   -0.03    0.12
 -12  -1   1   -0.01    0.11
 -12  -1   1   -0.07    0.10
  12   2  -1    1.61    0.19
 -12  -2   1    1.15    0.17
 -12  -2   1    1.57    0.17
 -11   3   1    1.44    0.17
 -11   3   1    1.34    0.18
  11  -2  -1    0.14    0.12
 -11   2   1    0.16    0.12
 -11   2   1   -0.07    0.09
  11  -1  -1    0.10    0.11
  11  -1  -1    0.15    0.11
 -11   1   1    0.14    0.12
 -11   1   1    0.16    0.09
  11   0  -1    3.60    0.22
  11   0  -1    3.34    0.22
 -11   0   1    2.81    0.20
 -11   0   1    3.49    0.20
  11   1  -1    0.13    0.11
  11   1  -1    0.20    0.12
 -11  -1   1    0.16    0.10
 -11  -1   1    0.25    0.11
  11   2  -1    0.07    0.11
  11   2  -1   -0.05    0.11
 -11  -2   1    0.20    0.10
 -11  -2   1    0.08    0.10
  11   3  -1    1.29    0.18
 -11  -3   1    1.30    0.16
 -10   4   1    2.51    0.23
 -10   4   1    2.91    0.24
  10  -3  -1    1.01    0.15
 -10   3   1    0.81    0.14
 -10   3   1    1.00    0.15
  10  -2  -1    2.04    0.18
 -10   2   1    1.78    0.17
 -10   2   1    1.88    0.19
  10  -1  -1    3.45    0.20
  10  -1  -1    3.75    0.20
 -10   1   1    3.80    0.19
 -10   1   1    3.51    0.26
 -10   1   1    3.71    0.21
  10   0  -1   -0.03    0.09
  10   0  -1    0.16    0.10
 -10   0   1    0.02    0.09
 -10   0   1    0.02    0.08
 -10   0   1   -0.14    0.08
  10   1  -1    3.72    0.21
  10   1  -1    3.95    0.21
 -10  -1   1    3.73    0.16
 -10  -1   1    3.64    0.21
 -10  -1   1    3.63    0.20
 -10  -1   1    3.58    0.19
  10   2  -1    1.65    0.17
  10   2  -1    1.70    0.16
 -10  -2   1    1.67    0.13
 -10  -2   1    1.81    0.16
 -10  -2   1    1.61    0.16
 -10  -2   1    1.65    0.16
  10   3  -1    1.02    0.16
  10   3  -1    0.74    0.14
 -10  -3   1    1.05    0.14
 -10  -4   1    3.06    0.23
  -9   5   1    1.70    0.20
  -9   5   1    1.45    0.19
   9  -4  -1    1.17    0.16
  -9   4   1    0.97    0.16
  -9   4   1    1.07    0.15
   9  -3  -1    4.76    0.23
  -9   3   1    4.55    0.24
  -9   3   1    4.58    0.22
   9  -2  -1    0.04    0.08
   9  -2  -1   -0.17    0.07
  -9   2   1   -0.05    0.07
  -9   2   1    0.01    0.09
  -9   2   1   -0.01    0.09
   9  -1  -1    0.38    0.10
   9  -1  -1    0.44    0.10
  -9   1   1    0.41    0.09
  -9   1   1    0.29    0.09
  -9   1   1    0.30    0.10
   9   0  -1    0.04    0.08
   9   0  -1    0.17    0.09
  -9   0   1    0.15    0.09
  -9   0   1   -0.01    0.08
  -9   0   1    0.00    0.07
   9   1  -1    0.37    0.09
   9   1  -1    0.29    0.10
  -9  -1   1    0.42    0.08
  -9  -1   1    0.35    0.10
  -9  -1   1    0.37    0.10
  -9  -1   1    0.30    0.08
   9   2  -1    0.06    0.08
   9   2  -1    0.07    0.08
   9   2  -1   -0.10    0.08
  -9  -2   1    0.06    0.08
  -9  -2   1    0.09    0.08
  -9  -2   1    0.02    0.07
  -9  -2   1   -0.09    0.07
   9   3  -1    4.95    0.24
   9   3  -1    4.38    0.21
   9   3  -1    4.30    0.22
  -9  -3   1    4.39    0.19
  -9  -3   1    4.79    0.20
  -9  -3   1    4.39    0.22
   9   4  -1    1.09    0.15
   9   4  -1    0.99    0.15
  -9  -4   1    1.11    0.16
  -9  -4   1    0.81    0.12
   9   5  -1    1.70    0.20
  -9  -5   1    1.58    0.19
  -8   5   1    5.20    0.27
  -8   5   1    4.76    0.26
   8  -4  -1    3.36    0.21
  -8   4   1    3.84    0.21
  -8   4   1    3.22    0.21
   8  -3  -1    0.00    0.08
  -8   3   1   -0.01    0.07
  -8   3   1   -0.05    0.08
  -8   3   1    0.08    0.10
   8  -2  -1    0.12    0.08
   8  -2  -1    0.06    0.07
  -8   2   1   -0.09    0.08
  -8   2   1    0.08    0.08
  -8   2   1    0.12    0.07
   8  -1  -1    3.33    0.15
   8  -1  -1    3.25    0.16
  -8   1   1    2.99    0.18
  -8   1   1    3.25    0.17
  -8   1   1    2.94    0.15
   8   0  -1   -0.01    0.06
   8   0  -1    0.03    0.07
  -8   0   1   -0.05    0.06
  -8   0   1   -0.02    0.06
  -8   0   1   -0.01    0.07
   8   1  -1    3.19    0.17
   8   1  -1    3.25    0.16
   8   1  -1    3.13    0.13
  -8  -1   1    3.21    0.16
  -8  -1   1    3.10    0.13
  -8  -1   1    3.15    0.17
  -8  -1   1    3.14    0.15
   8   2  -1    0.07    0.08
   8   2  -1    0.08    0.07
   8   2  -1   -0.03    0.07
  -8  -2   1    0.09    0.07
  -8  -2   1    0.07    0.07
  -8  -2   1    0.08    0.06
  -8  -2   1    0.11    0.07
   8   3  -1    0.09    0.09
   8   3  -1   -0.04    0.08
   8   3  -1    0.05    0.08
  -8  -3   1    0.05    0.07
  -8  -3   1    0.01    0.07
  -8  -3   1    0.10    0.07
   8   4  -1    3.80    0.21
   8   4  -1    3.54    0.21
  -8  -4   1    3.32    0.20
  -8  -4   1    3.49    0.18
   8   5  -1    5.01    0.27
   8   5  -1    5.44    0.27
  -8  -5   1    5.18    0.26
  -8  -5   1    5.20    0.23
   7  -5  -1    0.47    0.12
  -7   5   1    0.46    0.12
  -7   5   1    0.56    0.12
   7  -4  -1    1.04    0.13
  -7   4   1    1.13    0.14
  -7   4   1    0.89    0.14
  -7   4   1    0.86    0.13
   7  -3  -1   11.10    0.31
  -7   3   1   11.28    0.32
  -7   3   1   10.46    0.30
  -7   3   1   11.45    0.34
   7  -2  -1    1.86    0.11
   7  -2  -1    1.71    0.13
  -7   2   1    1.76    0.15
  -7   2   1    1.56    0.12
  -7   2   1    1.76    0.14
   7  -1  -1    8.03    0.22
   7  -1  -1    8.03    0.23
  -7   1   1    8.09    0.23
  -7   1   1    7.85    0.25
  -7   1   1    7.92    0.23
   7   0  -1    3.37    0.15
   7   0  -1    3.47    0.15
  -7   0   1    3.61    0.16
  -7   0   1    3.25    0.14
  -7   0   1    3.44    0.15
   7   1  -1    8.38    0.23
   7   1  -1    7.78    0.19
   7   1  -1    8.29    0.24
  -7  -1   1    7.47    0.22
  -7  -1   1    7.81    0.23
  -7  -1   1    8.21    0.22
  -7  -1   1    7.57    0.20
   7   2  -1    1.90    0.15
   7   2  -1    1.82    0.13
   7   2  -1    1.62    0.12
  -7  -2   1    1.72    0.11
  -7  -2   1    1.55    0.11
  -7  -2   1    1.78    0.12
  -7  -2   1    1.62    0.12
   7   3  -1   11.26    0.32
   7   3  -1   10.71    0.31
   7   3  -1   11.26    0.30
  -7  -3   1   11.11    0.30
  -7  -3   1   11.00    0.27
   7   4  -1    1.21    0.14
   7   4  -1    0.87    0.13
  -7  -4   1    0.72    0.11
  -7  -4   1    1.02    0.12
   7   5  -1    0.78    0.14
   7   5  -1    0.73    0.14
  -7  -5   1    0.69    0.12
  -7  -5   1    0.64    0.13
   6  -6  -1    1.23    0.15
  -6   6   1    1.05    0.16
   6  -5  -1    0.16    0.09
   6  -5  -1   -0.04    0.09
  -6   5   1   -0.02    0.09
  -6   5   1    0.07    0.09
  -6   5   1    0.01    0.12
   6  -4  -1    5.82    0.23
  -6   4   1    5.74    0.24
  -6   4   1    6.00    0.23
  -6   4   1    5.98    0.22
   6  -3  -1    1.84    0.13
  -6   3   1    1.85    0.13
  -6   3   1    2.06    0.14
  -6   3   1    1.84    0.13
   6  -2  -1    8.14    0.19
   6  -2  -1    7.60    0.22
  -6   2   1    7.78    0.24
  -6   2   1    7.95    0.22
  -6   2   1    7.56    0.23
   6  -1  -1    6.62    0.19
   6  -1  -1    6.44    0.17
  -6   1   1    6.44    0.19
  -6   1   1    6.13    0.18
  -6   1   1    6.54    0.21
   6   0  -1    0.02    0.05
   6   0  -1    0.05    0.05
  -6   0   1    0.00    0.04
  -6   0   1   -0.02    0.05
  -6   0   1   -0.01    0.05
   6   1  -1    6.30    0.16
   6   1  -1    6.14    0.19
   6   1  -1    6.44    0.19
  -6  -1   1    6.31    0.19
  -6  -1   1    6.55    0.18
  -6  -1   1    6.44    0.16
  -6  -1   1    6.32    0.18
   6   2  -1    8.06    0.23
   6   2  -1    7.83    0.22
   6   2  -1    7.78    0.21
  -6  -2   1    7.70    0.22
  -6  -2   1    7.97    0.22
  -6  -2   1    7.76    0.20
  -6  -2   1    7.65    0.20
   6   3  -1    1.94    0.14
   6   3  -1    2.04    0.14
   6   3  -1    1.98    0.13
  -6  -3   1    1.91    0.13
  -6  -3   1    2.00    0.12
   6   4  -1    5.87    0.23
   6   4  -1    6.29    0.24
  -6  -4   1    5.85    0.20
  -6  -4   1    6.14    0.23
   6   5  -1    0.08    0.10
   6   5  -1    0.05    0.10
  -6  -5   1    0.04    0.09
  -6  -5   1    0.04    0.08
   6   6  -1    0.98    0.17
  -6  -6   1    1.12    0.16
  -6  -6   1    1.22    0.17
   5  -6  -1    2.95    0.19
   5  -6  -1    2.67    0.22
  -5   6   1    2.90    0.22
   5  -5  -1    1.31    0.15
   5  -5  -1    1.34    0.13
  -5   5   1    1.18    0.15
  -5   5   1    1.16    0.14
  -5   5   1    1.25    0.13
   5  -4  -1    8.43    0.24
   5  -4  -1    8.29    0.26
  -5   4   1    8.63    0.26
  -5   4   1    8.19    0.27
  -5   4   1    8.74    0.26
   5  -3  -1    7.66    0.23
   5  -3  -1    7.81    0.21
  -5   3   1    8.11    0.25
  -5   3   1    7.91    0.23
  -5   3   1    7.92    0.23
   5  -2  -1   18.49    0.33
   5  -2  -1   17.75    0.37
  -5   2   1   17.87    0.40
  -5   2   1   18.12    0.37
  -5   2   1   18.52    0.38
   5  -1  -1   16.41    0.32
   5  -1  -1   16.89    0.34
  -5   1   1   15.89    0.33
  -5   1   1   16.74    0.36
  -5   1   1   16.66    0.34
   5   0  -1    7.91    0.20
   5   0  -1    8.44    0.20
  -5   0   1    8.31    0.21
  -5   0   1    7.84    0.20
  -5   0   1    8.21    0.19
   5   1  -1   16.13    0.34
   5   1  -1   16.92    0.34
   5   1  -1   16.65    0.31
   5   1  -1   16.46    0.34
  -5  -1   1   16.55    0.31
  -5  -1   1   16.57    0.33
  -5  -1   1   16.56    0.33
  -5  -1   1   16.74    0.34
   5   2  -1   17.90    0.36
   5   2  -1   18.11    0.37
   5   2  -1   18.41    0.38
   5   2  -1   17.87    0.37
  -5  -2   1   18.26    0.35
  -5  -2   1   18.14    0.37
  -5  -2   1   18.68    0.35
   5   3  -1    8.18    0.24
   5   3  -1    8.48    0.24
   5   3  -1    8.21    0.21
   5   3  -1    8.40    0.24
  -5  -3   1    8.16    0.24
  -5  -3   1    8.15    0.21
   5   4  -1    8.81    0.28
   5   4  -1    8.47    0.27
  -5  -4   1    9.04    0.27
  -5  -4   1    9.14    0.25
   5   5  -1    1.40    0.16
   5   5  -1    1.18    0.15
  -5  -5   1    1.22    0.14
  -5  -5   1    1.48    0.14
   5   6  -1    3.16    0.23
   5   6  -1    2.99    0.22
  -5  -6   1    2.95    0.20
  -5  -6   1    2.36    0.20
   4  -6  -1    1.54    0.17
   4  -6  -1    1.41    0.15
  -4   6   1    1.62    0.17
  -4   6   1    1.91    0.24
   4  -5  -1    9.04    0.30
   4  -5  -1    9.61    0.28
  -4   5   1    8.87    0.28
  -4   5   1    9.42    0.27
  -4   5   1    9.67    0.30
  -4   5   1    9.46    0.30
   4  -4  -1    2.44    0.15
   4  -4  -1    2.53    0.14
  -4   4   1    2.72    0.16
  -4   4   1    2.48    0.12
  -4   4   1    2.31    0.14
  -4   4   1    2.66    0.14
   4  -3  -1    0.02    0.05
   4  -3  -1    0.04    0.05
  -4   3   1    0.02    0.04
  -4   3   1    0.04    0.05
  -4   3   1    0.05    0.05
  -4   3   1    0.03    0.06
   4  -2  -1    1.68    0.09
  -4   2   1    1.68    0.09
  -4   2   1    1.74    0.09
  -4   2   1    1.74    0.10
   4  -1  -1    7.50    0.18
   4  -1  -1    7.07    0.19
   4  -1  -1    7.16    0.16
  -4   1   1    7.19    0.17
  -4   1   1    7.05    0.19
  -4   1   1    7.33    0.18
   4   0  -1    0.07    0.04
   4   0  -1    0.00    0.04
   4   0  -1    0.03    0.03
  -4   0   1    0.01    0.03
  -4   0   1    0.02    0.04
  -4   0   1    0.00    0.04
   4   1  -1    7.33    0.18
   4   1  -1    7.20    0.18
   4   1  -1    6.93    0.16
   4   1  -1    7.41    0.18
  -4  -1   1    7.43    0.16
  -4  -1   1    7.43    0.17
  -4  -1   1    7.52    0.17
  -4  -1   1    7.31    0.18
   4   2  -1    1.71    0.10
   4   2  -1    1.84    0.09
   4   2  -1    1.76    0.10
   4   2  -1    1.83    0.09
  -4  -2   1    1.61    0.09
  -4  -2   1    1.65    0.08
  -4  -2   1    1.69    0.08
   4   3  -1    0.02    0.05
   4   3  -1    0.05    0.05
  -4  -3   1    0.05    0.05
  -4  -3   1    0.08    0.05
   4   4  -1    2.71    0.16
   4   4  -1    2.61    0.15
  -4  -4   1    2.54    0.14
  -4  -4   1    2.71    0.15
   4   5  -1   10.04    0.32
  -4  -5   1    9.82    0.28
  -4  -5   1    9.70    0.30
   4   6  -1    1.78    0.18
   4   6  -1    1.99    0.19
  -4  -6   1    1.90    0.17
  -4  -6   1    1.78    0.18
   3  -6  -1    4.63    0.22
   3  -6  -1    4.90    0.25
  -3   6   1    4.99    0.23
  -3   6   1    4.53    0.24
   3  -5  -1    0.30    0.08
   3  -5  -1    0.40    0.10
  -3   5   1    0.26    0.08
  -3   5   1    0.33    0.09
  -3   5   1    0.39    0.10
  -3   5   1    0.23    0.08
   3  -4  -1    1.35    0.12
   3  -4  -1    1.03    0.10
  -3   4   1    1.13    0.10
  -3   4   1    1.43    0.11
  -3   4   1    1.30    0.12
  -3   4   1    1.40    0.12
   3  -3  -1    0.95    0.09
   3  -3  -1    0.78    0.08
  -3   3   1    0.67    0.08
  -3   3   1    0.75    0.08
  -3   3   1    0.81    0.08
  -3   3   1    0.68    0.07
   3  -2  -1    6.39    0.18
   3  -2  -1    6.56    0.17
   3  -2  -1    6.59    0.16
  -3   2   1    6.50    0.17
  -3   2   1    6.41    0.18
  -3   2   1    6.73    0.17
  -3   2   1    6.62    0.15
   3  -1  -1    1.84    0.09
   3  -1  -1    1.76    0.06
   3  -1  -1    1.86    0.08
  -3   1   1    1.75    0.08
  -3   1   1    1.79    0.08
  -3   1   1    1.77    0.07
   3   0  -1  993.65   14.96
   3   0  -1  941.93   15.03
   3   0  -1 1000.00   14.94
  -3   0   1  954.07   15.00
  -3   0   1  984.05   14.97
  -3   0   1  982.50   15.07
   3   1  -1    1.86    0.08
   3   1  -1    1.70    0.07
   3   1  -1    1.67    0.08
   3   1  -1    1.73    0.07
  -3  -1   1    1.90    0.08
  -3  -1   1    1.85    0.07
  -3  -1   1    1.81    0.07
  -3  -1   1    2.04    0.08
   3   2  -1    6.55    0.17
   3   2  -1    6.39    0.17
   3   2  -1    6.47    0.17
  -3  -2   1    6.71    0.17
  -3  -2   1    6.85    0.16
   3   3  -1    0.77    0.08
   3   3  -1    0.73    0.09
  -3  -3   1    0.85    0.08
  -3  -3   1    0.86    0.08
   3   4  -1    1.36    0.13
   3   4  -1    1.26    0.12
  -3  -4   1    1.17    0.11
  -3  -4   1    1.26    0.10
   3   5  -1    0.25    0.10
   3   5  -1    0.25    0.09
  -3  -5   1    0.30    0.09
  -3  -5   1    0.27    0.09
   3   6  -1    4.95    0.25
   3   6  -1    5.38    0.26
  -3  -6   1    5.09    0.25
  -3  -6   1    4.78    0.22
   2  -6  -1    1.44    0.16
   2  -6  -1    1.52    0.15
  -2   6   1    1.61    0.17
  -2   6   1    1.29    0.15
   2  -5  -1   11.47    0.31
   2  -5  -1   11.24    0.33
  -2   5   1   11.73    0.30
  -2   5   1   12.07    0.44
  -2   5   1   11.48    0.33
  -2   5   1   11.34    0.32
   2  -4  -1    2.57    0.13
   2  -4  -1    2.79    0.14
  -2   4   1    2.56    0.14
  -2   4   1    2.72    0.13
  -2   4   1    2.64    0.14
  -2   4   1    2.73    0.13
   2  -3  -1    0.05    0.05
   2  -3  -1    0.04    0.04
  -2   3   1    0.02    0.04
  -2   3   1    0.02    0.04
  -2   3   1    0.07    0.04
  -2   3   1    0.08    0.04
   2  -2  -1    0.21    0.04
   2  -2  -1    0.21    0.04
   2  -2  -1    0.22    0.04
  -2   2   1    0.28    0.05
  -2   2   1    0.20    0.04
  -2   2   1    0.26    0.04
  -2   2   1    0.20    0.04
   2  -1  -1   68.82    1.09
   2  -1  -1   70.70    1.11
  -2   1   1   68.25    1.09
  -2   1   1   70.10    1.10
  -2   1   1   68.65    1.07
  -2   1   1   69.99    1.11
   2   0  -1    0.02    0.03
   2   0  -1    0.03    0.02
   2   0  -1    0.03    0.02
  -2   0   1    0.00    0.02
  -2   0   1    0.03    0.02
  -2   0   1    0.05    0.03
   2   1  -1   69.63    1.09
   2   1  -1   68.45    1.10
   2   1  -1   68.37    1.09
  -2  -1   1   70.23    1.09
  -2  -1   1   70.45    1.09
   2   2  -1    0.28    0.05
   2   2  -1    0.25    0.04
  -2  -2   1    0.25    0.04
  -2  -2   1    0.23    0.04
   2   3  -1    0.10    0.05
   2   3  -1    0.08    0.05
  -2  -3   1    0.05    0.04
  -2  -3   1    0.06    0.04
   2   4  -1    3.15    0.15
  -2  -4   1    2.79    0.13
  -2  -4   1    2.84    0.14
   2   5  -1   11.81    0.33
   2   5  -1   11.61    0.34
  -2  -5   1   11.16    0.30
  -2  -5   1   11.54    0.33
   2   6  -1    1.60    0.17
   2   6  -1    1.18    0.15
  -2  -6   1    1.76    0.17
  -2  -6   1    1.38    0.15
   1  -6  -1    3.05    0.18
   1  -6  -1    3.32    0.21
  -1   6   1    3.52    0.21
  -1   6   1    3.25    0.20
   1  -5  -1    4.51    0.19
   1  -5  -1    5.13    0.21
  -1   5   1    5.65    0.22
  -1   5   1    5.25    0.21
  -1   5   1    5.05    0.20
   1  -4  -1   22.10    0.44
   1  -4  -1   21.50    0.45
  -1   4   1   22.11    0.46
  -1   4   1   21.38    0.45
  -1   4   1   21.83    0.43
  -1   4   1   21.64    0.44
   1  -3  -1   41.09    0.73
   1  -3  -1   41.71    0.72
  -1   3   1   42.94    0.73
  -1   3   1   42.54    0.73
  -1   3   1   41.79    0.73
  -1   3   1   42.21    0.72
   1  -2  -1   30.79    0.52
   1  -2  -1   30.01    0.53
   1  -2  -1   30.23    0.51
  -1   2   1   30.90    0.53
  -1   2   1   30.31    0.52
  -1   2   1   30.45    0.52
  -1   2   1   30.41    0.52
   1  -1  -1   72.68    1.14
   1  -1  -1   72.92    1.14
   1  -1  -1   73.57    1.15
  -1   1   1   72.32    1.14
  -1   1   1   72.20    1.14
  -1   1   1   74.31    1.15
  -1   1   1   74.67    1.15
   1   0  -1   11.32    0.19
   1   0  -1   11.92    0.19
  -1   0   1   11.30    0.20
  -1   0   1   11.18    0.19
  -1   0   1   11.40    0.19
  -1   0   1   11.17    0.19
   1   1  -1   72.93    1.14
   1   1  -1   72.91    1.14
  -1  -1   1   73.55    1.14
  -1  -1   1   72.81    1.14
   1   2  -1   30.91    0.54
   1   2  -1   30.65    0.53
  -1  -2   1   30.34    0.52
  -1  -2   1   30.76    0.53
   1   3  -1   41.46    0.74
   1   3  -1   41.54    0.73
  -1  -3   1   41.53    0.71
  -1  -3   1   42.18    0.73
   1   4  -1   21.95    0.46
  -1  -4   1   21.40    0.44
  -1  -4   1   22.19    0.46
   1   5  -1    5.28    0.21
   1   5  -1    5.10    0.22
  -1  -5   1    5.16    0.20
  -1  -5   1    5.03    0.21
   1   6  -1    3.48    0.21
   1   6  -1    3.32    0.21
  -1  -6   1    3.14    0.19
  -1  -6   1    3.10    0.20
   0  -6  -1    0.96    0.14
   0  -6  -1    1.15    0.13
   0   6   1    0.86    0.13
   0   6   1    1.00    0.14
   0  -5  -1    3.27    0.16
   0  -5  -1    2.90    0.17
   0   5   1    3.15    0.17
   0   5   1    2.67    0.16
   0  -4  -1    5.13    0.18
   0  -4  -1    5.35    0.17
   0   4   1    5.37    0.19
   0   4   1    5.31    0.16
   0   4   1    5.39    0.17
   0   4   1    5.49    0.19
   0  -3  -1    3.14    0.12
   0  -3  -1    3.32    0.12
   0   3   1    3.26    0.13
   0   3   1    3.16    0.11
   0   3   1    3.21    0.12
   0   3   1    3.22    0.12
   0  -2  -1    6.36    0.15
   0  -2  -1    6.37    0.15
   0   2   1    6.74    0.16
   0   2   1    6.46    0.16
   0   2   1    6.34    0.15
   0  -1  -1    7.10    0.14
   0  -1  -1    7.43    0.14
   0   1   1    7.48    0.15
   0   1   1    7.10    0.14
   0   1  -1    7.34    0.14
   0   1  -1    7.03    0.14
   0  -1   1    6.90    0.14
   0  -1   1    7.01    0.14
   0   2  -1    6.30    0.16
   0   2  -1    6.47    0.15
   0  -2   1    6.10    0.15
   0  -2   1    6.19    0.14
   0   3  -1    3.22    0.12
   0   3  -1    3.30    0.13
   0  -3   1    3.22    0.12
   0  -3   1    3.32    0.13
   0   4  -1    5.48    0.19
   0   4  -1    5.49    0.19
   0  -4   1    5.45    0.19
   0  -4   1    5.15    0.17
   0   5  -1    3.10    0.18
   0   5  -1    3.28    0.18
   0  -5   1    3.07    0.17
   0  -5   1    3.09    0.16
   0   6  -1    1.24    0.15
   0   6  -1    1.19    0.15
   0  -6   1    1.48    0.16
   0  -6   1    1.06    0.14
  -1  -6  -1    0.09    0.09
  -1  -6  -1    0.32    0.10
   1   6   1    0.15    0.10
   1   6   1    0.11    0.10
  -1  -5  -1    2.81    0.15
  -1  -5  -1    3.07    0.17
   1   5   1    2.96    0.17
   1   5   1    2.88    0.17
  -1  -4  -1    0.07    0.06
  -1  -4  -1    0.05    0.05
   1   4   1    0.10    0.06
   1   4   1    0.11    0.05
   1   4   1    0.04    0.05
  -1  -3  -1   41.53    0.71
  -1  -3  -1   40.31    0.73
   1   3   1   42.66    0.72
   1   3   1   42.61    0.74
  -1  -2  -1   34.63    0.59
  -1  -2  -1   35.04    0.58
   1   2   1   35.15    0.60
   1   2   1   35.17    0.57
   1   2   1   34.19    0.59
  -1  -1  -1   44.59    0.71
  -1  -1  -1   45.24    0.72
   1   1   1   45.30    0.72
   1   1   1   46.08    0.72
   1   1   1   45.84    0.73
  -1   0  -1   41.96    0.68
  -1   0  -1   44.33    0.67
  -1   0  -1   41.00    0.67
   1   0   1   42.11    0.67
   1   0   1   45.52    0.67
   1   0   1   43.79    0.67
   1   0   1   41.82    0.68
  -1   1  -1   45.63    0.71
  -1   1  -1   45.52    0.72
  -1   1  -1   45.36    0.72
   1  -1   1   44.24    0.71
   1  -1   1   44.67    0.72
   1  -1   1   46.20    0.72
  -1   2  -1   35.22    0.59
  -1   2  -1   34.13    0.59
  -1   2  -1   35.29    0.57
  -1   2  -1   34.26    0.56
   1  -2   1   34.14    0.57
   1  -2   1   33.09    0.58
  -1   3  -1   41.71    0.73
  -1   3  -1   41.03    0.72
   1  -3   1   41.34    0.72
   1  -3   1   41.45    0.71
  -1   4  -1    0.00    0.05
  -1   4  -1    0.16    0.06
   1  -4   1    0.10    0.06
   1  -4   1    0.10    0.06
  -1   5  -1    2.80    0.17
  -1   5  -1    2.74    0.17
   1  -5   1    2.64    0.16
   1  -5   1    2.81    0.15
  -1   6  -1    0.18    0.10
  -1   6  -1    0.18    0.10
   1  -6   1    0.16    0.10
   1  -6   1    0.28    0.11
  -2  -6  -1    0.86    0.13
  -2  -6  -1    0.81    0.13
   2   6   1    0.76    0.14
   2   6   1    0.72    0.13
  -2  -5  -1   14.32    0.38
  -2  -5  -1   13.73    0.34
   2   5   1   14.85    0.39
   2   5   1   15.07    0.39
  -2  -4  -1    1.42    0.11
  -2  -4  -1    1.45    0.12
   2   4   1    1.35    0.10
   2   4   1    1.66    0.14
  -2  -3  -1    0.45    0.06
  -2  -3  -1    0.25    0.05
   2   3   1    0.42    0.07
   2   3   1    0.39    0.06
   2   3   1    0.44    0.06
  -2  -2  -1   10.46    0.21
  -2  -2  -1   10.28    0.22
   2   2   1   10.51    0.23
   2   2   1   10.51    0.23
   2   2   1   10.61    0.22
  -2  -1  -1    3.22    0.08
  -2  -1  -1    3.37    0.09
   2   1   1    3.26    0.10
   2   1   1    3.19    0.10
   2   1   1    3.46    0.10
  -2   0  -1    0.04    0.02
  -2   0  -1   -0.02    0.03
  -2   0  -1   -0.01    0.03
   2   0   1    0.01    0.03
   2   0   1   -0.03    0.02
   2   0   1   -0.01    0.02
   2   0   1    0.02    0.02
  -2   1  -1    3.23    0.10
  -2   1  -1    3.14    0.09
  -2   1  -1    3.06    0.09
   2  -1   1    3.22    0.09
   2  -1   1    3.05    0.08
   2  -1   1    3.01    0.09
   2  -1   1    3.19    0.09
  -2   2  -1   10.11    0.21
  -2   2  -1   10.62    0.22
  -2   2  -1   10.19    0.22
   2  -2   1    9.86    0.20
   2  -2   1   10.34    0.22
   2  -2   1   10.42    0.22
   2  -2   1   10.28    0.21
  -2   3  -1    0.39    0.06
  -2   3  -1    0.29    0.05
  -2   3  -1    0.41    0.06
  -2   3  -1    0.44    0.06
   2  -3   1    0.36    0.05
   2  -3   1    0.41    0.06
   2  -3   1    0.26    0.05
  -2   4  -1    1.53    0.11
  -2   4  -1    1.29    0.09
  -2   4  -1    1.38    0.09
  -2   4  -1    1.53    0.12
   2  -4   1    1.58    0.11
   2  -4   1    1.47    0.12
  -2   5  -1   14.65    0.37
  -2   5  -1   14.58    0.37
   2  -5   1   13.59    0.35
   2  -5   1   13.57    0.37
  -2   6  -1    0.81    0.13
  -2   6  -1    0.71    0.12
   2  -6   1    0.82    0.13
   2  -6   1    0.70    0.12
  -3  -6  -1    5.82    0.23
  -3  -6  -1    5.61    0.26
   3   6   1    5.12    0.26
   3   6   1    5.54    0.27
  -3  -5  -1    2.61    0.16
  -3  -5  -1    2.68    0.15
   3   5   1    2.62    0.18
  -3  -4  -1    5.56    0.20
  -3  -4  -1    5.75    0.18
   3   4   1    5.45    0.21
   3   4   1    5.73    0.20
  -3  -3  -1    7.83    0.19
  -3  -3  -1    7.78    0.21
   3   3   1    7.79    0.20
   3   3   1    7.36    0.22
   3   3   1    7.83    0.21
  -3  -2  -1    0.08    0.03
   3   2   1    0.06    0.04
   3   2   1    0.09    0.04
   3   2   1    0.06    0.04
   3   2   1    0.07    0.04
  -3  -1  -1    0.27    0.04
  -3  -1  -1    0.25    0.03
  -3  -1  -1    0.23    0.04
   3   1   1    0.21    0.04
   3   1   1    0.19    0.04
   3   1   1    0.22    0.04
   3   1   1    0.22    0.04
  -3   0  -1    1.01    0.06
  -3   0  -1    1.17    0.06
  -3   0  -1    1.17    0.07
   3   0   1    1.03    0.06
   3   0   1    1.12    0.06
   3   0   1    1.16    0.05
   3   0   1    1.06    0.07
  -3   1  -1    0.28    0.05
  -3   1  -1    0.23    0.04
  -3   1  -1    0.18    0.04
   3  -1   1    0.22    0.04
   3  -1   1    0.11    0.03
   3  -1   1    0.23    0.03
   3  -1   1    0.14    0.04
  -3   2  -1    0.04    0.04
  -3   2  -1    0.07    0.03
  -3   2  -1    0.07    0.04
   3  -2   1    0.10    0.03
   3  -2   1    0.06    0.03
   3  -2   1    0.13    0.04
   3  -2   1    0.09    0.04
  -3   3  -1    7.33    0.20
  -3   3  -1    7.59    0.20
  -3   3  -1    7.49    0.19
   3  -3   1    7.85    0.19
   3  -3   1    7.50    0.21
   3  -3   1    7.34    0.18
  -3   4  -1    5.31    0.17
  -3   4  -1    5.42    0.18
  -3   4  -1    5.69    0.20
   3  -4   1    5.76    0.18
   3  -4   1    5.50    0.20
   3  -4   1    5.43    0.16
  -3   5  -1    2.59    0.17
   3  -5   1    2.56    0.17
   3  -5   1    2.63    0.16
  -3   6  -1    5.16    0.25
   3  -6   1    5.36    0.23
   3  -6   1    5.16    0.25
  -4  -6  -1    0.52    0.13
  -4  -6  -1    0.70    0.12
   4   6   1    0.69    0.14
   4   6   1    0.47    0.12
  -4  -5  -1    0.24    0.08
  -4  -5  -1    0.24    0.09
   4   5   1    0.29    0.10
   4   5   1    0.21    0.09
  -4  -4  -1   28.05    0.57
  -4  -4  -1   27.50    0.52
   4   4   1   27.43    0.57
   4   4   1   27.57    0.58
  -4  -3  -1    5.62    0.16
  -4  -3  -1    5.44    0.18
   4   3   1    5.47    0.17
   4   3   1    5.51    0.19
   4   3   1    5.19    0.18
  -4  -2  -1   19.15    0.38
  -4  -2  -1   18.74    0.34
   4   2   1   19.02    0.38
   4   2   1   18.99    0.38
   4   2   1   18.96    0.38
   4   2   1   18.35    0.37
  -4  -1  -1   13.31    0.24
  -4  -1  -1   13.81    0.29
  -4  -1  -1   13.63    0.27
  -4  -1  -1   13.70    0.28
   4   1   1   13.29    0.28
   4   1   1   13.51    0.28
   4   1   1   13.64    0.27
  -4   0  -1   -0.04    0.03
  -4   0  -1    0.01    0.03
  -4   0  -1   -0.01    0.04
   4   0   1    0.01    0.03
   4   0   1    0.00    0.03
   4   0   1    0.02    0.03
   4   0   1   -0.03    0.03
  -4   1  -1   13.20    0.27
  -4   1  -1   13.65    0.29
  -4   1  -1   13.56    0.28
   4  -1   1   13.27    0.27
   4  -1   1   13.43    0.26
   4  -1   1   12.92    0.28
  -4   2  -1   18.14    0.36
  -4   2  -1   17.92    0.36
  -4   2  -1   18.33    0.38
   4  -2   1   18.48    0.34
   4  -2   1   18.71    0.37
   4  -2   1   18.60    0.34
  -4   3  -1    5.36    0.17
  -4   3  -1    5.24    0.18
  -4   3  -1    5.35    0.18
   4  -3   1    5.76    0.16
   4  -3   1    5.43    0.18
   4  -3   1    5.17    0.15
  -4   4  -1   26.80    0.55
  -4   4  -1   26.34    0.54
  -4   4  -1   26.36    0.52
   4  -4   1   27.53    0.56
   4  -4   1   26.96    0.53
  -4   5  -1    0.17    0.08
   4  -5   1    0.28    0.09
   4  -5   1    0.12    0.09
  -4   6  -1    0.55    0.12
   4  -6   1    0.64    0.12
   4  -6   1    0.62    0.14
  -5  -6  -1    4.46    0.21
  -5  -6  -1    4.54    0.25
   5   6   1    4.87    0.28
  -5  -5  -1    0.20    0.08
  -5  -5  -1    0.32    0.09
   5   5   1    0.36    0.10
   5   5   1    0.25    0.10
  -5  -4  -1    0.09    0.07
  -5  -4  -1    0.07    0.07
   5   4   1    0.06    0.07
   5   4   1    0.03    0.06
   5   4   1    0.20    0.08
  -5  -3  -1    1.09    0.10
  -5  -3  -1    0.99    0.08
   5   3   1    1.04    0.10
   5   3   1    1.01    0.10
   5   3   1    1.02    0.11
  -5  -2  -1    0.05    0.04
  -5  -2  -1   -0.02    0.03
  -5  -2  -1    0.01    0.04
   5   2   1    0.06    0.05
   5   2   1    0.00    0.04
   5   2   1    0.07    0.05
  -5  -1  -1    0.28    0.04
  -5  -1  -1    0.33    0.06
  -5  -1  -1    0.31    0.06
  -5  -1  -1    0.28    0.06
   5   1   1    0.29    0.05
   5   1   1    0.21    0.05
   5   1   1    0.24    0.05
  -5   0  -1   24.01    0.47
  -5   0  -1   24.01    0.45
  -5   0  -1   24.08    0.45
   5   0   1   23.72    0.45
   5   0   1   24.43    0.45
   5   0   1   23.66    0.42
  -5   1  -1    0.23    0.05
  -5   1  -1    0.30    0.06
  -5   1  -1    0.14    0.05
   5  -1   1    0.18    0.05
   5  -1   1    0.19    0.05
  -5   2  -1    0.03    0.05
  -5   2  -1    0.04    0.04
  -5   2  -1    0.00    0.05
   5  -2   1    0.00    0.04
   5  -2   1    0.04    0.04
   5  -2   1    0.14    0.04
  -5   3  -1    1.21    0.11
  -5   3  -1    1.14    0.11
  -5   3  -1    1.24    0.11
   5  -3   1    1.01    0.09
   5  -3   1    1.00    0.08
   5  -3   1    0.91    0.10
  -5   4  -1    0.10    0.07
  -5   4  -1    0.06    0.07
  -5   4  -1    0.09    0.06
   5  -4   1    0.10    0.06
   5  -4   1    0.16    0.08
  -5   5  -1    0.28    0.10
   5  -5   1    0.30    0.09
   5  -5   1    0.20    0.10
  -5   6  -1    4.95    0.26
   5  -6   1    4.79    0.26
   5  -6   1    5.00    0.23
  -6  -6  -1    1.02    0.14
  -6  -6  -1    0.86    0.15
   6   6   1    0.76    0.16
  -6  -5  -1    0.23    0.09
  -6  -5  -1    0.27    0.10
   6   5   1    0.18    0.10
   6   5   1    0.29    0.11
  -6  -4  -1   16.79    0.41
  -6  -4  -1   16.84    0.36
   6   4   1   16.93    0.42
   6   4   1   16.90    0.41
   6   4   1   16.16    0.42
  -6  -3  -1    2.19    0.11
  -6  -3  -1    2.49    0.14
   6   3   1    2.30    0.14
   6   3   1    2.06    0.14
   6   3   1    2.41    0.14
  -6  -2  -1   10.39    0.23
  -6  -2  -1   10.53    0.26
  -6  -2  -1   10.83    0.27
   6   2   1   11.30    0.27
   6   2   1   10.60    0.28
   6   2   1   10.01    0.27
  -6  -1  -1    7.02    0.21
  -6  -1  -1    6.99    0.20
  -6  -1  -1    6.95    0.20
  -6  -1  -1    6.69    0.15
   6   1   1    6.99    0.20
   6   1   1    6.72    0.20
   6   1   1    6.73    0.18
  -6   0  -1    0.01    0.05
  -6   0  -1   -0.03    0.05
  -6   0  -1    0.02    0.05
   6   0   1   -0.01    0.05
   6   0   1   -0.05    0.03
   6   0   1   -0.01    0.04
  -6   1  -1    6.48    0.21
  -6   1  -1    6.96    0.20
  -6   1  -1    6.98    0.20
   6  -1   1    6.80    0.16
   6  -1   1    6.66    0.19
   6  -1   1    6.79    0.20
  -6   2  -1   10.17    0.26
  -6   2  -1    9.90    0.28
  -6   2  -1   10.22    0.26
   6  -2   1    9.95    0.24
   6  -2   1   10.36    0.27
  -6   3  -1    2.52    0.14
  -6   3  -1    2.25    0.15
  -6   3  -1    1.97    0.13
   6  -3   1    2.22    0.12
   6  -3   1    2.16    0.14
   6  -3   1    2.61    0.12
  -6   4  -1   16.19    0.39
  -6   4  -1   16.20    0.40
  -6   4  -1   16.20    0.41
   6  -4   1   15.89    0.41
   6  -4   1   16.47    0.37
  -6   5  -1    0.32    0.10
   6  -5   1    0.24    0.09
   6  -5   1    0.22    0.11
  -6   6  -1    0.79    0.16
   6  -6   1    0.95    0.14
   6  -6   1    0.80    0.17
  -7  -5  -1    1.05    0.14
  -7  -5  -1    0.99    0.14
   7   5   1    0.89    0.14
   7   5   1    0.94    0.14
  -7  -4  -1    4.67    0.22
  -7  -4  -1    4.55    0.18
   7   4   1    4.55    0.21
   7   4   1    4.75    0.22
   7   4   1    4.35    0.22
  -7  -3  -1    0.47    0.07
  -7  -3  -1    0.39    0.09
   7   3   1    0.48    0.10
   7   3   1    0.41    0.10
   7   3   1    0.44    0.09
  -7  -2  -1   22.19    0.46
  -7  -2  -1   22.10    0.47
   7   2   1   22.06    0.45
   7   2   1   21.62    0.47
   7   2   1   22.19    0.48
  -7  -1  -1    0.10    0.06
  -7  -1  -1    0.15    0.04
  -7  -1  -1    0.10    0.06
  -7  -1  -1    0.09    0.06
   7   1   1    0.12    0.05
   7   1   1    0.16    0.07
   7   1   1    0.07    0.06
  -7   0  -1    0.14    0.07
  -7   0  -1    0.06    0.06
  -7   0  -1    0.09    0.06
   7   0   1    0.14    0.06
   7   0   1    0.07    0.06
   7   0   1    0.11    0.05
  -7   1  -1    0.18    0.07
  -7   1  -1    0.16    0.06
  -7   1  -1    0.14    0.07
   7  -1   1    0.07    0.06
   7  -1   1    0.20    0.05
   7  -1   1    0.11    0.06
  -7   2  -1   22.39    0.47
  -7   2  -1   22.08    0.47
  -7   2  -1   21.21    0.49
   7  -2   1   21.72    0.47
   7  -2   1   22.11    0.44
  -7   3  -1    0.46    0.09
  -7   3  -1    0.43    0.10
  -7   3  -1    0.55    0.09
   7  -3   1    0.38    0.09
   7  -3   1    0.51    0.08
  -7   4  -1    4.60    0.23
  -7   4  -1    4.55    0.21
  -7   4  -1    4.45    0.21
   7  -4   1    4.50    0.21
  -7   5  -1    1.13    0.15
  -7   5  -1    1.42    0.24
   7  -5   1    1.17    0.16
   7  -5   1    0.92    0.13
   8   5   1   10.11    0.36
   8   5   1   10.03    0.36
  -8  -4  -1    0.89    0.13
   8   4   1    0.47    0.12
   8   4   1    0.45    0.12
   8   4   1    0.50    0.11
  -8  -3  -1    3.05    0.15
  -8  -3  -1    3.36    0.18
   8   3   1    3.21    0.19
   8   3   1    3.01    0.19
   8   3   1    3.29    0.18
  -8  -2  -1    0.07    0.07
  -8  -2  -1   -0.05    0.07
  -8  -2  -1   -0.03    0.05
   8   2   1    0.08    0.07
   8   2   1    0.10    0.08
   8   2   1    0.04    0.08
  -8  -1  -1    6.42    0.23
  -8  -1  -1    6.45    0.22
  -8  -1  -1    6.49    0.17
  -8  -1  -1    6.51    0.22
   8   1   1    7.08    0.23
   8   1   1    6.56    0.23
   8   1   1    6.67    0.20
  -8   0  -1   -0.06    0.06
  -8   0  -1   -0.02    0.06
  -8   0  -1    0.04    0.06
   8   0   1   -0.01    0.07
   8   0   1    0.03    0.06
   8   0   1   -0.01    0.05
  -8   1  -1    6.97    0.22
  -8   1  -1    6.90    0.25
  -8   1  -1    6.36    0.23
   8  -1   1    6.33    0.22
   8  -1   1    6.24    0.22
  -8   2  -1    0.08    0.08
  -8   2  -1   -0.04    0.07
  -8   2  -1   -0.01    0.07
   8  -2   1    0.01    0.07
   8  -2   1    0.18    0.09
  -8   3  -1    2.90    0.19
  -8   3  -1    3.26    0.21
  -8   3  -1    3.08    0.18
   8  -3   1    3.09    0.18
  -8   4  -1    0.46    0.12
  -8   4  -1    0.57    0.12
   8  -4   1    0.66    0.12
  -8   5  -1   10.29    0.38
  -8   5  -1    9.88    0.36
   8  -5   1   10.13    0.37
  -9  -4  -1    0.10    0.10
   9   4   1   -0.04    0.10
   9   4   1    0.12    0.10
   9   4   1    0.03    0.10
  -9  -3  -1    6.27    0.26
   9   3   1    6.48    0.26
   9   3   1    6.38    0.25
   9   3   1    6.74    0.27
  -9  -2  -1    0.07    0.08
  -9  -2  -1    0.20    0.09
   9   2   1    0.07    0.09
   9   2   1    0.22    0.09
   9   2   1    0.08    0.08
  -9  -1  -1    0.12    0.09
  -9  -1  -1    0.10    0.08
  -9  -1  -1    0.10    0.08
   9   1   1    0.03    0.07
   9   1   1    0.03    0.08
   9   1   1    0.14    0.08
  -9   0  -1   24.39    0.53
  -9   0  -1   24.17    0.56
  -9   0  -1   24.57    0.53
   9   0   1   24.53    0.53
   9   0   1   24.38    0.53
  -9   1  -1    0.05    0.09
  -9   1  -1    0.13    0.07
  -9   1  -1    0.05    0.09
   9  -1   1    0.13    0.08
   9  -1   1    0.09    0.08
  -9   2  -1    0.23    0.10
  -9   2  -1    0.14    0.08
  -9   2  -1    0.10    0.10
   9  -2   1    0.34    0.10
   9  -2   1    0.18    0.10
  -9   3  -1    5.87    0.27
  -9   3  -1    6.58    0.26
   9  -3   1    6.59    0.27
  -9   4  -1   -0.06    0.09
  -9   4  -1   -0.01    0.11
   9  -4   1   -0.10    0.10
 -10  -4  -1    0.91    0.15
  10   4   1    0.82    0.15
  10   4   1    0.92    0.17
  10   4   1    1.08    0.16
 -10  -3  -1    0.29    0.11
  10   3   1    0.04    0.11
  10   3   1    0.15    0.11
  10   3   1    0.06    0.11
 -10  -2  -1    0.93    0.13
 -10  -2  -1    0.76    0.13
  10   2   1    0.55    0.13
  10   2   1    0.62    0.12
 -10  -1  -1    3.62    0.20
 -10  -1  -1    3.42    0.21
 -10  -1  -1    3.70    0.20
  10   1   1    3.55    0.21
  10   1   1    3.54    0.21
 -10   0  -1   -0.05    0.09
 -10   0  -1   -0.05    0.08
 -10   0  -1    0.19    0.10
  10   0   1    0.01    0.09
  10   0   1    0.10    0.10
 -10   1  -1    3.64    0.19
 -10   1  -1    3.80    0.22
  10  -1   1    3.46    0.21
  10  -1   1    4.06    0.21
 -10   2  -1    0.77    0.13
 -10   2  -1    0.82    0.14
  10  -2   1    0.68    0.12
  10  -2   1    0.90    0.14
 -10   3  -1   -0.07    0.11
 -10   3  -1    0.03    0.10
  10  -3   1    0.27    0.12
 -10   4  -1    0.82    0.16
 -10   4  -1    0.92    0.15
  10  -4   1    1.10    0.18
 -11  -3  -1    4.24    0.25
  11   3   1    4.35    0.26
  11   3   1    4.16    0.25
 -11  -2  -1   -0.03    0.11
 -11  -2  -1    0.36    0.12
  11   2   1    0.08    0.11
  11   2   1    0.03    0.11
 -11  -1  -1    1.96    0.18
 -11  -1  -1    2.56    0.20
  11   1   1    2.33    0.20
  11   1   1    2.36    0.20
 -11   0  -1    0.02    0.09
 -11   0  -1    0.15    0.11
  11   0   1   -0.08    0.10
  11   0   1    0.16    0.11
 -11   1  -1    2.19    0.20
 -11   1  -1    2.02    0.18
  11  -1   1    2.39    0.20
  11  -1   1    2.19    0.19
 -11   2  -1    0.03    0.10
 -11   2  -1    0.26    0.13
  11  -2   1    0.25    0.12
  11  -2   1    0.15    0.12
 -11   3  -1    4.16    0.25
 -11   3  -1    3.73    0.26
  11  -3   1    4.24    0.26
 -12  -2  -1    0.34    0.13
 -12  -2  -1    0.09    0.11
  12   2   1    0.11    0.12
  12   2   1    0.23    0.14
 -12  -1  -1    1.13    0.16
 -12  -1  -1    1.17    0.17
  12   1   1    1.52    0.18
  12   1   1    1.44    0.18
 -12   0  -1    0.11    0.12
 -12   0  -1   -0.04    0.12
  12   0   1    0.14    0.13
  12   0   1    0.23    0.13
 -12   1  -1    1.22    0.18
 -12   1  -1    1.15    0.16
  12  -1   1    1.28    0.17
  12  -1   1    1.45    0.18
 -12   2  -1    0.24    0.12
 -12   2  -1    0.22    0.14
  12  -2   1    0.33    0.14
 -13  -1  -1    0.94    0.17
 -13   0  -1    6.93    0.32
 -13   0  -1    6.17    0.32
 -13   1  -1    1.03    0.18
 -13   1   2    1.60    0.21
 -13   1   2    1.40    0.19
  13   0  -2   -0.13    0.14
 -13   0   2    0.00    0.13
 -13   0   2   -0.08    0.12
  13   1  -2    1.18    0.20
 -13  -1   2    1.25    0.18
 -13  -1   2    1.53    0.19
 -12   2   2    0.19    0.12
 -12   2   2   -0.16    0.12
 -12   1   2    0.13    0.11
 -12   1   2    0.13    0.13
  12   0  -2    0.06    0.13
 -12   0   2   -0.01    0.11
 -12   0   2    0.12    0.12
  12   1  -2    0.23    0.13
 -12  -1   2    0.25    0.11
 -12  -1   2    0.15    0.12
  12   2  -2    0.09    0.14
 -12  -2   2   -0.01    0.11
 -12  -2   2   -0.03    0.12
 -11   3   2   -0.13    0.10
 -11   3   2   -0.03    0.12
 -11   2   2    0.24    0.12
 -11   2   2   -0.01    0.10
  11  -1  -2    1.12    0.15
 -11   1   2    0.98    0.15
 -11   1   2    0.95    0.14
  11   0  -2   -0.05    0.11
 -11   0   2    0.16    0.10
 -11   0   2   -0.07    0.10
  11   1  -2    1.06    0.16
 -11  -1   2    0.87    0.14
 -11  -1   2    1.09    0.12
 -11  -1   2    1.05    0.14
  11   2  -2    0.12    0.12
 -11  -2   2    0.04    0.09
 -11  -2   2    0.02    0.10
 -11  -2   2    0.02    0.10
  11   3  -2    0.20    0.13
 -11  -3   2   -0.01    0.09
 -10   4   2    0.87    0.16
 -10   4   2    1.17    0.18
 -10   3   2    3.45    0.24
 -10   3   2    3.13    0.21
 -10   2   2    0.23    0.10
 -10   2   2    0.10    0.10
  10  -1  -2    3.07    0.19
  10  -1  -2    3.02    0.18
 -10   1   2    2.77    0.30
 -10   1   2    2.69    0.17
 -10   1   2    2.41    0.19
  10   0  -2    0.32    0.10
  10   0  -2    0.25    0.11
 -10   0   2    0.21    0.10
 -10   0   2    0.30    0.11
 -10   0   2    0.16    0.09
  10   1  -2    2.86    0.20
  10   1  -2    2.73    0.18
 -10  -1   2    2.47    0.17
 -10  -1   2    2.28    0.17
 -10  -1   2    2.46    0.18
 -10  -1   2    3.00    0.16
  10   2  -2    0.20    0.11
  10   2  -2    0.07    0.10
 -10  -2   2    0.01    0.08
 -10  -2   2   -0.03    0.09
 -10  -2   2    0.08    0.09
 -10  -2   2    0.11    0.08
  10   3  -2    3.23    0.23
 -10  -3   2    3.63    0.19
 -10  -3   2    3.45    0.21
 -10  -4   2    0.85    0.16
 -10  -4   2    0.90    0.14
  -9   4   2    3.14    0.20
  -9   4   2    2.95    0.23
   9  -3  -2    0.56    0.15
  -9   3   2    0.52    0.12
  -9   3   2    0.68    0.13
   9  -2  -2    4.06    0.20
  -9   2   2    3.62    0.18
  -9   2   2    3.68    0.21
  -9   2   2    3.28    0.22
   9  -1  -2    1.99    0.15
   9  -1  -2    1.95    0.15
  -9   1   2    1.92    0.15
  -9   1   2    1.76    0.17
  -9   1   2    1.90    0.16
   9   0  -2   -0.05    0.08
   9   0  -2    0.11    0.08
  -9   0   2    0.12    0.08
  -9   0   2    0.02    0.08
  -9   0   2   -0.02    0.08
   9   1  -2    2.03    0.15
   9   1  -2    2.09    0.17
  -9  -1   2    2.07    0.15
  -9  -1   2    2.03    0.13
  -9  -1   2    1.90    0.14
  -9  -1   2    2.03    0.16
   9   2  -2    3.82    0.20
   9   2  -2    4.00    0.21
  -9  -2   2    3.87    0.17
  -9  -2   2    3.59    0.19
  -9  -2   2    3.85    0.19
  -9  -2   2    4.02    0.18
   9   3  -2    0.70    0.11
   9   3  -2    0.79    0.13
   9   3  -2    0.61    0.12
  -9  -3   2    0.56    0.11
  -9  -3   2    0.65    0.11
   9   4  -2    3.60    0.22
  -9  -4   2    3.24    0.19
  -9  -4   2    3.07    0.21
  -8   5   2    0.27    0.13
  -8   5   2    0.38    0.13
  -8   4   2    3.00    0.21
  -8   4   2    2.56    0.18
   8  -3  -2    1.19    0.13
  -8   3   2    1.27    0.13
  -8   3   2    1.00    0.15
  -8   3   2    1.26    0.14
   8  -2  -2    8.35    0.26
   8  -2  -2    8.03    0.22
  -8   2   2    8.39    0.25
  -8   2   2    7.85    0.28
  -8   2   2    7.52    0.26
   8  -1  -2    3.52    0.17
   8  -1  -2    3.63    0.16
  -8   1   2    3.47    0.19
  -8   1   2    3.59    0.18
  -8   1   2    3.61    0.16
   8   0  -2   12.16    0.30
   8   0  -2   11.20    0.30
  -8   0   2   11.29    0.30
  -8   0   2   11.21    0.29
  -8   0   2   11.68    0.32
   8   1  -2    3.62    0.17
   8   1  -2    3.45    0.17
  -8  -1   2    3.70    0.15
  -8  -1   2    3.66    0.17
  -8  -1   2    3.57    0.16
  -8  -1   2    3.62    0.16
   8   2  -2    7.97    0.23
   8   2  -2    7.87    0.26
   8   2  -2    8.60    0.26
  -8  -2   2    8.34    0.23
  -8  -2   2    7.62    0.23
  -8  -2   2    7.84    0.25
  -8  -2   2    7.64    0.25
   8   3  -2    1.08    0.13
   8   3  -2    1.35    0.13
   8   3  -2    1.23    0.13
  -8  -3   2    1.06    0.12
  -8  -3   2    1.59    0.17
  -8  -3   2    1.08    0.11
   8   4  -2    2.99    0.20
   8   4  -2    2.94    0.20
  -8  -4   2    2.95    0.18
  -8  -4   2    2.91    0.19
   8   5  -2    0.32    0.13
  -8  -5   2    0.28    0.12
  -8  -5   2    0.21    0.11
  -7   5   2    4.91    0.25
  -7   5   2    5.15    0.24
   7  -4  -2    1.14    0.14
  -7   4   2    1.10    0.13
  -7   4   2    0.89    0.14
  -7   4   2    1.17    0.14
   7  -3  -2    0.20    0.09
  -7   3   2    0.14    0.09
  -7   3   2    0.07    0.07
  -7   3   2    0.11    0.07
   7  -2  -2    1.92    0.13
   7  -2  -2    1.75    0.11
  -7   2   2    1.85    0.13
  -7   2   2    1.56    0.12
  -7   2   2    1.74    0.14
   7  -1  -2    0.13    0.06
   7  -1  -2    0.08    0.06
  -7   1   2    0.07    0.07
  -7   1   2    0.12    0.06
  -7   1   2    0.05    0.06
   7   0  -2    0.00    0.06
   7   0  -2    0.05    0.06
  -7   0   2    0.00    0.06
  -7   0   2    0.02    0.06
  -7   0   2    0.00    0.05
   7   1  -2    0.15    0.06
   7   1  -2    0.19    0.07
   7   1  -2    0.10    0.04
  -7  -1   2    0.06    0.05
  -7  -1   2    0.18    0.07
  -7  -1   2    0.12    0.06
  -7  -1   2    0.09    0.06
   7   2  -2    1.62    0.14
   7   2  -2    1.67    0.13
   7   2  -2    1.74    0.11
  -7  -2   2    1.64    0.11
  -7  -2   2    1.61    0.12
  -7  -2   2    1.83    0.12
  -7  -2   2    1.67    0.11
   7   3  -2    0.10    0.08
   7   3  -2    0.02    0.07
   7   3  -2    0.01    0.07
  -7  -3   2    0.04    0.06
  -7  -3   2   -0.03    0.06
  -7  -3   2    0.07    0.07
   7   4  -2    1.27    0.14
   7   4  -2    1.01    0.13
  -7  -4   2    1.06    0.12
  -7  -4   2    1.20    0.13
   7   5  -2    5.24    0.26
   7   5  -2    5.73    0.34
  -7  -5   2    4.77    0.22
  -7  -5   2    5.42    0.26
  -6   6   2    2.09    0.20
   6  -5  -2    0.91    0.15
  -6   5   2    0.76    0.13
  -6   5   2    0.75    0.13
   6  -4  -2    0.53    0.10
  -6   4   2    0.48    0.10
  -6   4   2    0.42    0.11
  -6   4   2    0.46    0.10
   6  -3  -2    1.66    0.12
  -6   3   2    1.60    0.15
  -6   3   2    1.65    0.13
  -6   3   2    1.67    0.13
   6  -2  -2    2.31    0.12
  -6   2   2    2.06    0.13
  -6   2   2    2.37    0.14
  -6   2   2    2.17    0.12
   6  -1  -2    2.63    0.12
   6  -1  -2    2.33    0.11
  -6   1   2    2.50    0.14
  -6   1   2    2.45    0.11
  -6   1   2    2.63    0.13
   6   0  -2  247.12    3.79
   6   0  -2  244.79    3.79
  -6   0   2  244.18    3.80
  -6   0   2  241.55    3.79
  -6   0   2  243.85    3.82
   6   1  -2    2.27    0.09
   6   1  -2    2.17    0.11
   6   1  -2    2.42    0.12
  -6  -1   2    2.43    0.11
  -6  -1   2    2.50    0.12
  -6  -1   2    2.46    0.10
  -6  -1   2    2.33    0.11
   6   2  -2    1.99    0.13
   6   2  -2    1.89    0.11
   6   2  -2    2.16    0.12
  -6  -2   2    2.20    0.11
  -6  -2   2    2.23    0.12
  -6  -2   2    2.25    0.11
  -6  -2   2    2.20    0.12
   6   3  -2    1.72    0.13
   6   3  -2    1.57    0.13
  -6  -3   2    1.67    0.12
  -6  -3   2    1.58    0.12
   6   4  -2    0.47    0.10
   6   4  -2    0.52    0.10
  -6  -4   2    0.40    0.09
  -6  -4   2    0.62    0.10
   6   5  -2    0.65    0.13
   6   5  -2    0.70    0.13
  -6  -5   2    0.82    0.13
  -6  -5   2    0.75    0.12
   6   6  -2    1.84    0.20
  -6  -6   2    2.59    0.20
  -6  -6   2    2.08    0.21
   5  -6  -2    0.89    0.14
  -5   6   2    0.93    0.15
   5  -5  -2    6.77    0.26
   5  -5  -2    6.75    0.24
  -5   5   2    6.83    0.26
  -5   5   2    6.80    0.28
  -5   5   2    6.53    0.25
   5  -4  -2    1.58    0.14
   5  -4  -2    1.49    0.12
  -5   4   2    1.41    0.13
  -5   4   2    1.17    0.13
  -5   4   2    1.20    0.10
  -5   4   2    1.50    0.14
   5  -3  -2    0.22    0.07
  -5   3   2    0.16    0.06
  -5   3   2    0.19    0.07
  -5   3   2    0.28    0.07
   5  -2  -2    0.25    0.06
  -5   2   2    0.25    0.06
  -5   2   2    0.22    0.07
  -5   2   2    0.32    0.06
   5  -1  -2   39.65    0.66
   5  -1  -2   37.68    0.64
  -5   1   2   37.56    0.69
  -5   1   2   37.27    0.66
  -5   1   2   38.25    0.67
   5   0  -2    0.02    0.04
   5   0  -2    0.05    0.04
  -5   0   2   -0.04    0.04
  -5   0   2    0.00    0.04
  -5   0   2    0.03    0.04
   5   1  -2   37.50    0.66
   5   1  -2   37.75    0.65
   5   1  -2   36.78    0.63
   5   1  -2   37.17    0.66
  -5  -1   2   38.11    0.66
  -5  -1   2   37.55    0.64
  -5  -1   2   37.85    0.65
  -5  -1   2   38.01    0.64
   5   2  -2    0.17    0.06
   5   2  -2    0.18    0.05
   5   2  -2    0.23    0.05
   5   2  -2    0.12    0.06
  -5  -2   2    0.22    0.05
  -5  -2   2    0.20    0.05
  -5  -2   2    0.22    0.05
  -5  -2   2    0.29    0.05
   5   3  -2    0.17    0.07
   5   3  -2    0.23    0.07
  -5  -3   2    0.25    0.06
  -5  -3   2    0.22    0.06
   5   4  -2    1.05    0.12
   5   4  -2    1.49    0.14
  -5  -4   2    1.53    0.12
  -5  -4   2    1.59    0.14
   5   5  -2    7.05    0.28
  -5  -5   2    6.81    0.26
  -5  -5   2    6.94    0.25
   5   6  -2    0.90    0.19
   5   6  -2    0.90    0.17
  -5  -6   2    0.77    0.15
  -5  -6   2    0.88    0.14
   4  -6  -2    1.82    0.16
  -4   6   2    1.75    0.17
   4  -5  -2    4.31    0.21
   4  -5  -2    4.12    0.19
  -4   5   2    4.13    0.21
  -4   5   2    3.95    0.19
  -4   5   2    3.91    0.19
  -4   5   2    4.28    0.18
   4  -4  -2   16.54    0.38
   4  -4  -2   15.55    0.36
  -4   4   2   16.12    0.38
  -4   4   2   15.93    0.40
  -4   4   2   16.15    0.37
  -4   4   2   16.36    0.35
   4  -3  -2   30.28    0.57
   4  -3  -2   29.85    0.56
  -4   3   2   30.39    0.57
  -4   3   2   30.94    0.58
  -4   3   2   30.57    0.54
  -4   3   2   30.03    0.60
   4  -2  -2    4.77    0.15
  -4   2   2    4.95    0.16
  -4   2   2    4.72    0.11
  -4   2   2    4.66    0.14
  -4   2   2    5.03    0.17
   4  -1  -2   29.31    0.50
   4  -1  -2   30.09    0.52
   4  -1  -2   30.47    0.56
  -4   1   2   30.86    0.54
  -4   1   2   30.40    0.55
  -4   1   2   29.55    0.52
   4   0  -2   32.58    0.59
   4   0  -2   35.04    0.58
   4   0  -2   33.87    0.58
  -4   0   2   33.68    0.57
  -4   0   2   34.42    0.60
  -4   0   2   34.19    0.58
   4   1  -2   29.84    0.51
   4   1  -2   30.83    0.53
   4   1  -2   30.47    0.53
   4   1  -2   29.68    0.54
  -4  -1   2   30.43    0.53
  -4  -1   2   30.73    0.52
  -4  -1   2   30.51    0.52
  -4  -1   2   31.01    0.53
   4   2  -2    4.83    0.15
   4   2  -2    4.77    0.15
  -4  -2   2    5.26    0.14
  -4  -2   2    5.20    0.15
   4   3  -2   30.27    0.59
   4   3  -2   31.33    0.58
  -4  -3   2   31.10    0.58
  -4  -3   2   30.70    0.56
   4   4  -2   17.08    0.39
   4   4  -2   16.46    0.40
  -4  -4   2   16.33    0.37
  -4  -4   2   16.42    0.39
   4   5  -2    4.21    0.21
   4   5  -2    4.27    0.22
  -4  -5   2    4.20    0.19
  -4  -5   2    4.24    0.21
   4   6  -2    1.54    0.17
   4   6  -2    1.72    0.18
  -4  -6   2    2.04    0.17
  -4  -6   2    1.87    0.18
   3  -6  -2    0.48    0.11
   3  -6  -2    0.65    0.14
  -3   6   2    0.36    0.11
  -3   6   2    0.62    0.13
   3  -5  -2    4.98    0.22
   3  -5  -2    4.91    0.20
  -3   5   2    5.04    0.21
  -3   5   2    4.59    0.20
  -3   5   2    5.06    0.20
  -3   5   2    5.06    0.21
   3  -4  -2    2.16    0.12
   3  -4  -2    1.98    0.13
  -3   4   2    2.12    0.14
  -3   4   2    2.05    0.12
  -3   4   2    2.26    0.13
  -3   4   2    1.99    0.13
   3  -3  -2    1.37    0.10
   3  -3  -2    1.50    0.09
  -3   3   2    1.51    0.08
  -3   3   2    1.36    0.10
  -3   3   2    1.29    0.10
  -3   3   2    1.44    0.09
   3  -2  -2    0.92    0.07
   3  -2  -2    0.95    0.07
  -3   2   2    0.98    0.08
  -3   2   2    0.85    0.06
  -3   2   2    0.98    0.06
  -3   2   2    1.03    0.08
   3  -1  -2    2.83    0.09
   3  -1  -2    2.73    0.11
  -3   1   2    2.86    0.09
  -3   1   2    2.69    0.10
  -3   1   2    2.85    0.11
   3   0  -2    0.02    0.03
   3   0  -2    0.00    0.03
   3   0  -2   -0.03    0.03
  -3   0   2    0.03    0.03
  -3   0   2    0.03    0.03
  -3   0   2    0.00    0.03
   3   1  -2    2.87    0.09
   3   1  -2    2.70    0.09
   3   1  -2    2.85    0.10
   3   1  -2    2.65    0.09
  -3  -1   2    2.93    0.09
  -3  -1   2    2.92    0.08
  -3  -1   2    3.00    0.09
  -3  -1   2    2.68    0.09
   3   2  -2    0.98    0.07
   3   2  -2    1.02    0.07
  -3  -2   2    0.93    0.07
  -3  -2   2    1.08    0.07
   3   3  -2    1.39    0.10
   3   3  -2    1.45    0.10
  -3  -3   2    1.43    0.09
  -3  -3   2    1.38    0.09
   3   4  -2    2.09    0.14
  -3  -4   2    2.27    0.13
  -3  -4   2    2.18    0.13
   3   5  -2    5.04    0.23
   3   5  -2    4.91    0.22
  -3  -5   2    4.95    0.20
  -3  -5   2    5.41    0.22
   3   6  -2    0.55    0.13
   3   6  -2    0.44    0.12
  -3  -6   2    0.59    0.12
  -3  -6   2    0.61    0.12
   2  -6  -2    0.01    0.10
   2  -6  -2    0.08    0.09
  -2   6   2    0.09    0.09
  -2   6   2    0.16    0.10
   2  -5  -2    2.40    0.16
   2  -5  -2    2.29    0.15
  -2   5   2    2.34    0.16
  -2   5   2    2.41    0.15
  -2   5   2    2.20    0.15
  -2   5   2    2.24    0.16
   2  -4  -2    0.41    0.07
   2  -4  -2    0.55    0.08
  -2   4   2    0.47    0.08
  -2   4   2    0.54    0.08
  -2   4   2    0.45    0.08
  -2   4   2    0.53    0.08
   2  -3  -2   30.43    0.56
   2  -3  -2   30.29    0.55
  -2   3   2   30.09    0.56
  -2   3   2   30.55    0.56
  -2   3   2   31.05    0.58
  -2   3   2   31.20    0.55
   2  -2  -2   32.69    0.57
   2  -2  -2   33.29    0.59
   2  -2  -2   33.11    0.56
  -2   2   2   33.23    0.57
  -2   2   2   32.97    0.58
  -2   2   2   33.76    0.56
  -2   2   2   32.88    0.59
   2  -1  -2   27.32    0.47
   2  -1  -2   26.92    0.44
  -2   1   2   27.31    0.47
  -2   1   2   26.25    0.44
  -2   1   2   26.26    0.43
  -2   1   2   26.98    0.46
   2   0  -2   35.23    0.58
   2   0  -2   35.87    0.56
  -2   0   2   34.80    0.56
  -2   0   2   35.12    0.57
  -2   0   2   35.12    0.58
   2   1  -2   26.73    0.46
   2   1  -2   27.22    0.45
  -2  -1   2   27.44    0.45
  -2  -1   2   26.94    0.45
   2   2  -2   33.05    0.57
   2   2  -2   33.14    0.58
  -2  -2   2   32.66    0.57
  -2  -2   2   32.83    0.56
   2   3  -2   30.66    0.58
  -2  -3   2   31.10    0.56
  -2  -3   2   31.20    0.57
   2   4  -2    0.56    0.09
   2   4  -2    0.46    0.08
  -2  -4   2    0.58    0.08
  -2  -4   2    0.56    0.08
   2   5  -2    2.56    0.17
   2   5  -2    2.28    0.17
  -2  -5   2    2.68    0.16
  -2  -5   2    2.56    0.16
   2   6  -2    0.03    0.10
   2   6  -2    0.09    0.11
  -2  -6   2    0.32    0.11
  -2  -6   2    0.16    0.10
   1  -6  -2    1.38    0.16
   1  -6  -2    1.14    0.14
  -1   6   2    0.97    0.13
  -1   6   2    1.27    0.15
   1  -5  -2   11.86    0.31
   1  -5  -2   11.53    0.32
  -1   5   2   11.69    0.33
  -1   5   2   11.03    0.31
  -1   5   2   12.03    0.30
  -1   5   2   11.47    0.32
   1  -4  -2    0.04    0.06
   1  -4  -2    0.01    0.05
  -1   4   2   -0.07    0.05
  -1   4   2    0.02    0.06
  -1   4   2    0.04    0.05
  -1   4   2    0.02    0.05
   1  -3  -2    0.33    0.06
   1  -3  -2    0.27    0.05
  -1   3   2    0.34    0.06
  -1   3   2    0.30    0.05
  -1   3   2    0.29    0.05
  -1   3   2    0.36    0.06
   1  -2  -2   21.96    0.38
   1  -2  -2   21.44    0.39
  -1   2   2   21.61    0.39
  -1   2   2   21.99    0.39
  -1   2   2   21.14    0.39
  -1   2   2   21.83    0.41
   1  -1  -2    1.30    0.05
   1  -1  -2    1.22    0.07
  -1   1   2    1.27    0.05
  -1   1   2    1.19    0.05
  -1   1   2    1.25    0.07
  -1   1   2    1.23    0.05
   1   0  -2    0.02    0.02
  -1   0   2    0.01    0.02
  -1   0   2   -0.05    0.02
   1   1  -2    1.23    0.06
   1   1  -2    1.21    0.05
  -1  -1   2    1.19    0.05
  -1  -1   2    1.23    0.05
   1   2  -2   21.81    0.41
   1   2  -2   21.86    0.39
  -1  -2   2   21.84    0.39
  -1  -2   2   21.79    0.39
   1   3  -2    0.27    0.05
   1   3  -2    0.32    0.06
  -1  -3   2    0.36    0.06
  -1  -3   2    0.35    0.06
   1   4  -2    0.01    0.06
   1   4  -2    0.01    0.06
  -1  -4   2   -0.01    0.05
  -1  -4   2    0.03    0.06
   1   5  -2   11.86    0.33
   1   5  -2   11.61    0.34
  -1  -5   2   11.75    0.31
  -1  -5   2   11.34    0.32
   1   6  -2    1.05    0.14
   1   6  -2    1.16    0.15
  -1  -6   2    1.44    0.16
  -1  -6   2    1.35    0.15
   0  -6  -2    9.61    0.33
   0  -6  -2   10.00    0.31
   0   6   2    9.80    0.33
   0   6   2    9.47    0.33
   0  -5  -2    1.73    0.15
   0  -5  -2    1.80    0.13
   0   5   2    1.75    0.13
   0   5   2    1.68    0.15
   0   5   2    1.61    0.12
   0   5   2    1.86    0.15
   0  -4  -2    7.09    0.20
   0  -4  -2    6.78    0.21
   0   4   2    6.92    0.22
   0   4   2    6.81    0.21
   0   4   2    6.64    0.20
   0   4   2    6.76    0.21
   0  -3  -2    4.77    0.15
   0  -3  -2    4.76    0.14
   0   3   2    4.80    0.16
   0   3   2    5.10    0.16
   0   3   2    4.57    0.15
   0  -2  -2    0.25    0.04
   0   2   2    0.11    0.04
   0  -1  -2    0.05    0.02
   0  -1  -2    0.08    0.02
   0   1   2    0.08    0.03
   0   1   2    0.07    0.03
   0   1   2    0.02    0.02
   0   1  -2    0.04    0.02
   0  -1   2    0.07    0.03
   0  -1   2    0.08    0.02
   0   2  -2    0.29    0.05
   0  -2   2    0.45    0.05
   0  -2   2    0.41    0.05
   0   3  -2    4.50    0.15
   0   3  -2    4.86    0.15
   0  -3   2    4.75    0.14
   0  -3   2    4.67    0.15
   0   4  -2    6.83    0.22
   0   4  -2    7.47    0.23
   0  -4   2    7.25    0.22
   0  -4   2    6.78    0.20
   0   5  -2    1.63    0.15
   0   5  -2    1.93    0.15
   0  -5   2    1.99    0.15
   0  -5   2    1.96    0.16
   0   6  -2    9.82    0.33
   0   6  -2    9.82    0.33
   0  -6   2    9.72    0.31
   0  -6   2    9.93    0.33
  -1  -6  -2    0.72    0.11
  -1  -6  -2    0.78    0.13
   1   6   2    0.75    0.13
   1   6   2    0.49    0.11
  -1  -5  -2    0.05    0.07
  -1  -5  -2    0.12    0.08
   1   5   2    0.07    0.08
   1   5   2   -0.01    0.07
   1   5   2    0.05    0.07
  -1  -4  -2   44.03    0.77
  -1  -4  -2   44.09    0.80
   1   4   2   43.75    0.80
   1   4   2   44.23    0.80
   1   4   2   43.81    0.81
  -1  -3  -2    8.50    0.21
  -1  -3  -2    8.37    0.20
   1   3   2    8.94    0.23
   1   3   2    8.51    0.22
   1   3   2    8.48    0.19
   1   3   2    8.15    0.21
  -1  -2  -2   34.62    0.59
  -1  -2  -2   34.31    0.57
   1   2   2   35.02    0.60
   1   2   2   34.77    0.59
   1   2   2   34.07    0.57
  -1  -1  -2    9.72    0.19
  -1  -1  -2    9.76    0.17
   1   1   2   10.14    0.20
   1   1   2    9.93    0.19
   1   1   2    9.95    0.18
  -1   0  -2    0.03    0.02
   1   0   2    0.05    0.02
   1   0   2    0.02    0.02
   1   0   2    0.07    0.02
  -1   1  -2    9.35    0.17
  -1   1  -2    9.73    0.18
   1  -1   2    9.59    0.18
   1  -1   2    9.51    0.18
   1  -1   2    9.63    0.18
  -1   2  -2   33.63    0.57
   1  -2   2   33.87    0.56
   1  -2   2   33.15    0.57
  -1   3  -2    8.54    0.22
  -1   3  -2    8.50    0.22
   1  -3   2    8.50    0.20
   1  -3   2    8.07    0.21
  -1   4  -2   43.74    0.80
  -1   4  -2   42.88    0.79
   1  -4   2   43.18    0.77
   1  -4   2   43.46    0.79
  -1   5  -2    0.00    0.07
  -1   5  -2    0.03    0.08
   1  -5   2    0.11    0.07
   1  -5   2    0.11    0.07
  -1   6  -2    0.72    0.13
  -1   6  -2    0.61    0.12
   1  -6   2    0.73    0.12
   1  -6   2    0.71    0.13
  -2  -6  -2    6.02    0.26
  -2  -6  -2    5.90    0.24
   2   6   2    6.07    0.27
   2   6   2    6.28    0.27
  -2  -5  -2    1.91    0.16
  -2  -5  -2    1.45    0.13
   2   5   2    1.82    0.15
   2   5   2    1.65    0.16
  -2  -4  -2    0.43    0.07
  -2  -4  -2    0.70    0.09
   2   4   2    0.52    0.09
  -2  -3  -2    0.37    0.06
  -2  -3  -2    0.24    0.05
   2   3   2    0.25    0.06
   2   3   2    0.24    0.05
  -2  -2  -2    0.92    0.07
  -2  -2  -2    0.95    0.06
   2   2   2    1.05    0.08
   2   2   2    0.91    0.06
   2   2   2    0.87    0.07
  -2  -1  -2    0.22    0.04
   2   1   2    0.18    0.04
   2   1   2    0.22    0.04
   2   1   2    0.16    0.04
  -2   0  -2   69.48    1.07
  -2   0  -2   64.41    1.07
   2   0   2   70.45    1.07
   2   0   2   67.23    1.07
   2   0   2   66.76    1.08
   2   0   2   68.77    1.07
  -2   1  -2    0.16    0.04
  -2   1  -2    0.13    0.03
  -2   1  -2    0.15    0.03
   2  -1   2    0.16    0.03
   2  -1   2    0.15    0.03
   2  -1   2    0.20    0.04
   2  -1   2    0.14    0.03
  -2   2  -2    0.91    0.06
  -2   2  -2    0.90    0.06
  -2   2  -2    0.89    0.06
   2  -2   2    0.89    0.06
   2  -2   2    0.87    0.06
  -2   3  -2    0.40    0.06
   2  -3   2    0.31    0.05
   2  -3   2    0.23    0.06
   2  -3   2    0.36    0.05
  -2   4  -2    0.48    0.08
   2  -4   2    0.45    0.07
   2  -4   2    0.45    0.08
  -2   5  -2    1.58    0.14
   2  -5   2    1.75    0.15
   2  -5   2    1.33    0.12
  -2   6  -2    5.54    0.26
   2  -6   2    5.87    0.24
   2  -6   2    5.44    0.26
  -3  -6  -2    1.07    0.13
  -3  -6  -2    1.06    0.15
   3   6   2    1.10    0.15
   3   6   2    0.86    0.14
  -3  -5  -2    1.83    0.16
  -3  -5  -2    1.73    0.14
   3   5   2    1.60    0.16
  -3  -4  -2   20.01    0.40
  -3  -4  -2   20.67    0.44
   3   4   2   19.36    0.40
   3   4   2   19.90    0.45
   3   4   2   19.02    0.43
  -3  -3  -2    3.26    0.11
  -3  -3  -2    3.09    0.13
   3   3   2    3.09    0.13
   3   3   2    3.21    0.14
   3   3   2    2.96    0.12
  -3  -2  -2   14.63    0.27
  -3  -2  -2   14.75    0.30
   3   2   2   15.04    0.30
   3   2   2   15.28    0.32
   3   2   2   15.54    0.31
  -3  -1  -2   33.87    0.57
  -3  -1  -2   33.61    0.57
   3   1   2   33.12    0.57
   3   1   2   33.26    0.57
   3   1   2   34.10    0.58
   3   1   2   33.09    0.58
  -3   0  -2   -0.02    0.03
  -3   0  -2   -0.06    0.03
  -3   0  -2    0.03    0.03
   3   0   2    0.00    0.03
   3   0   2    0.00    0.03
   3   0   2    0.03    0.03
   3   0   2    0.03    0.03
  -3   1  -2   33.89    0.57
  -3   1  -2   32.95    0.57
  -3   1  -2   33.99    0.58
   3  -1   2   34.25    0.57
   3  -1   2   34.11    0.58
   3  -1   2   32.78    0.54
   3  -1   2   32.60    0.57
  -3   2  -2   14.78    0.30
  -3   2  -2   14.63    0.30
  -3   2  -2   14.51    0.29
   3  -2   2   14.98    0.30
   3  -2   2   14.37    0.29
   3  -2   2   14.36    0.30
   3  -2   2   14.62    0.28
  -3   3  -2    3.28    0.13
  -3   3  -2    3.07    0.11
  -3   3  -2    3.03    0.13
   3  -3   2    2.98    0.13
   3  -3   2    2.86    0.13
   3  -3   2    3.09    0.12
   3  -3   2    3.17    0.12
  -3   4  -2   18.37    0.39
  -3   4  -2   19.28    0.42
  -3   4  -2   18.71    0.38
   3  -4   2   19.20    0.43
   3  -4   2   19.77    0.40
   3  -4   2   18.87    0.38
  -3   5  -2    1.79    0.15
   3  -5   2    1.66    0.13
   3  -5   2    1.31    0.14
  -3   6  -2    1.08    0.15
   3  -6   2    0.96    0.13
   3  -6   2    1.02    0.15
  -4  -6  -2    1.64    0.15
  -4  -6  -2    1.38    0.16
   4   6   2    1.55    0.18
   4   6   2    1.56    0.17
  -4  -5  -2    2.27    0.15
  -4  -5  -2    2.36    0.17
   4   5   2    2.27    0.17
   4   5   2    2.32    0.18
  -4  -4  -2    6.92    0.20
  -4  -4  -2    6.39    0.22
   4   4   2    6.56    0.23
   4   4   2    6.72    0.21
   4   4   2    6.49    0.23
  -4  -3  -2    2.13    0.12
  -4  -3  -2    2.40    0.10
   4   3   2    2.32    0.12
   4   3   2    2.22    0.12
   4   3   2    2.43    0.12
  -4  -2  -2   52.51    0.88
  -4  -2  -2   51.42    0.83
   4   2   2   51.80    0.88
   4   2   2   50.14    0.88
   4   2   2   50.96    0.88
  -4  -1  -2    0.47    0.06
  -4  -1  -2    0.57    0.06
   4   1   2    0.67    0.12
   4   1   2    0.70    0.07
   4   1   2    0.61    0.06
   4   1   2    0.75    0.07
  -4   0  -2    0.02    0.03
  -4   0  -2    0.06    0.04
  -4   0  -2    0.03    0.04
   4   0   2   -0.01    0.03
   4   0   2    0.04    0.04
   4   0   2    0.05    0.04
   4   0   2    0.03    0.04
  -4   1  -2    0.69    0.07
  -4   1  -2    0.67    0.07
  -4   1  -2    0.74    0.07
   4  -1   2    0.59    0.07
   4  -1   2    0.71    0.06
   4  -1   2    0.71    0.07
  -4   2  -2   50.67    0.86
  -4   2  -2   49.85    0.85
  -4   2  -2   50.72    0.87
   4  -2   2   50.58    0.86
   4  -2   2   50.16    0.82
   4  -2   2   49.06    0.84
  -4   3  -2    2.33    0.12
  -4   3  -2    2.36    0.11
  -4   3  -2    2.30    0.12
   4  -3   2    2.33    0.11
   4  -3   2    2.30    0.12
   4  -3   2    2.12    0.11
  -4   4  -2    6.36    0.20
  -4   4  -2    6.64    0.23
  -4   4  -2    6.67    0.21
   4  -4   2    6.64    0.23
   4  -4   2    6.47    0.19
   4  -4   2    6.46    0.20
  -4   5  -2    2.27    0.17
   4  -5   2    2.28    0.15
   4  -5   2    2.32    0.17
  -4   6  -2    1.29    0.17
   4  -6   2    1.55    0.18
   4  -6   2    1.42    0.15
  -5  -6  -2    0.25    0.11
  -5  -6  -2    0.16    0.11
   5   6   2    0.16    0.12
  -5  -5  -2   20.27    0.44
  -5  -5  -2   19.41    0.48
   5   5   2   19.72    0.50
   5   5   2   19.85    0.49
  -5  -4  -2    0.13    0.07
  -5  -4  -2    0.02    0.06
   5   4   2    0.00    0.07
   5   4   2    0.03    0.06
   5   4   2    0.06    0.06
  -5  -3  -2    8.70    0.21
  -5  -3  -2    9.13    0.25
   5   3   2    8.73    0.25
   5   3   2    8.91    0.25
   5   3   2    8.74    0.25
  -5  -2  -2    1.29    0.09
  -5  -2  -2    1.29    0.07
   5   2   2    1.26    0.10
   5   2   2    1.37    0.11
   5   2   2    1.24    0.09
  -5  -1  -2   22.62    0.43
  -5  -1  -2   22.14    0.43
   5   1   2   21.85    0.42
   5   1   2   21.98    0.43
   5   1   2   22.88    0.44
  -5   0  -2    0.00    0.04
  -5   0  -2    0.03    0.04
  -5   0  -2   -0.01    0.03
   5   0   2    0.02    0.04
   5   0   2   -0.02    0.04
   5   0   2    0.01    0.04
  -5   1  -2   22.63    0.43
  -5   1  -2   22.65    0.45
  -5   1  -2   21.43    0.43
   5  -1   2   21.89    0.42
   5  -1   2   22.04    0.43
  -5   2  -2    1.42    0.11
  -5   2  -2    1.22    0.10
  -5   2  -2    1.30    0.09
   5  -2   2    1.22    0.09
   5  -2   2    1.28    0.10
   5  -2   2    1.29    0.08
  -5   3  -2    8.97    0.26
  -5   3  -2    8.68    0.25
  -5   3  -2    8.85    0.24
   5  -3   2    8.73    0.25
   5  -3   2    8.83    0.22
   5  -3   2    8.88    0.22
  -5   4  -2    0.01    0.07
  -5   4  -2    0.10    0.07
  -5   4  -2    0.01    0.07
   5  -4   2   -0.01    0.07
   5  -4   2   -0.02    0.06
   5  -4   2    0.00    0.07
  -5   5  -2   18.71    0.47
   5  -5   2   19.70    0.44
   5  -5   2   19.58    0.48
  -5   6  -2    0.26    0.12
   5  -6   2    0.22    0.13
   5  -6   2    0.22    0.10
  -6  -5  -2    2.64    0.19
  -6  -5  -2    2.45    0.17
   6   5   2    2.16    0.19
   6   5   2    2.56    0.21
  -6  -4  -2    0.09    0.07
  -6  -4  -2    0.05    0.08
   6   4   2    0.04    0.07
   6   4   2   -0.04    0.07
   6   4   2    0.04    0.07
  -6  -3  -2   13.17    0.33
  -6  -3  -2   13.36    0.28
   6   3   2   12.73    0.33
   6   3   2   12.52    0.33
   6   3   2   13.29    0.34
  -6  -2  -2    3.02    0.14
  -6  -2  -2    3.04    0.10
  -6  -2  -2    2.85    0.14
   6   2   2    2.98    0.14
   6   2   2    2.97    0.14
   6   2   2    2.95    0.14
  -6  -1  -2    0.39    0.07
  -6  -1  -2    0.46    0.07
   6   1   2    0.37    0.06
   6   1   2    0.54    0.07
   6   1   2    0.26    0.06
  -6   0  -2   66.36    1.12
  -6   0  -2   64.62    1.09
  -6   0  -2   65.27    1.10
   6   0   2   64.66    1.10
   6   0   2   64.84    1.07
   6   0   2   64.68    1.10
  -6   1  -2    0.27    0.07
  -6   1  -2    0.27    0.06
  -6   1  -2    0.30    0.08
   6  -1   2    0.33    0.06
   6  -1   2    0.26    0.06
   6  -1   2    0.40    0.06
  -6   2  -2    2.61    0.13
  -6   2  -2    2.95    0.14
  -6   2  -2    3.03    0.16
   6  -2   2    2.87    0.14
   6  -2   2    2.85    0.13
  -6   3  -2   12.99    0.33
  -6   3  -2   13.10    0.34
  -6   3  -2   13.27    0.33
   6  -3   2   13.09    0.30
   6  -3   2   12.60    0.29
   6  -3   2   12.99    0.33
  -6   4  -2    0.00    0.07
  -6   4  -2    0.03    0.08
  -6   4  -2    0.03    0.08
   6  -4   2    0.02    0.06
   6  -4   2    0.02    0.08
  -6   5  -2    2.48    0.18
   6  -5   2    2.46    0.16
   6  -5   2    2.64    0.20
  -7  -5  -2   -0.12    0.09
   7   5   2    0.07    0.10
   7   5   2    0.13    0.11
   7   5   2    0.02    0.09
  -7  -4  -2    3.74    0.20
   7   4   2    3.69    0.21
   7   4   2    3.26    0.19
   7   4   2    3.66    0.20
  -7  -3  -2    0.09    0.07
  -7  -3  -2    0.08    0.06
   7   3   2    0.07    0.07
   7   3   2    0.09    0.08
   7   3   2   -0.03    0.07
  -7  -2  -2    4.04    0.12
  -7  -2  -2    3.62    0.16
  -7  -2  -2    4.07    0.18
   7   2   2    3.79    0.17
   7   2   2    3.88    0.17
   7   2   2    3.92    0.18
  -7  -1  -2   10.18    0.27
  -7  -1  -2    9.85    0.26
  -7  -1  -2   10.37    0.29
   7   1   2    9.49    0.25
   7   1   2    9.70    0.27
   7   1   2    9.88    0.27
  -7   0  -2    0.00    0.05
  -7   0  -2   -0.03    0.06
  -7   0  -2    0.02    0.06
   7   0   2   -0.05    0.05
   7   0   2    0.01    0.06
   7   0   2    0.05    0.05
  -7   1  -2    9.83    0.26
  -7   1  -2    9.99    0.29
  -7   1  -2    9.76    0.27
   7  -1   2    9.65    0.27
   7  -1   2    9.86    0.23
   7  -1   2    9.38    0.26
  -7   2  -2    3.54    0.16
  -7   2  -2    4.04    0.18
  -7   2  -2    3.86    0.19
   7  -2   2    3.95    0.18
   7  -2   2    3.56    0.16
  -7   3  -2    0.11    0.08
  -7   3  -2    0.05    0.08
  -7   3  -2    0.05    0.07
   7  -3   2    0.09    0.07
   7  -3   2    0.02    0.08
  -7   4  -2    3.37    0.21
  -7   4  -2    3.43    0.20
  -7   4  -2    3.50    0.20
   7  -4   2    3.33    0.16
   7  -4   2    3.34    0.20
  -7   5  -2    0.07    0.11
   7  -5   2    0.09    0.09
   7  -5   2   -0.06    0.10
  -8  -5  -2    2.09    0.19
   8   5   2    1.98    0.20
   8   5   2    2.45    0.21
   8   5   2    2.52    0.21
  -8  -4  -2    0.22    0.11
   8   4   2    0.25    0.10
   8   4   2    0.25    0.11
   8   4   2    0.25    0.10
  -8  -3  -2    8.28    0.28
   8   3   2    8.39    0.28
   8   3   2    8.10    0.27
   8   3   2    8.47    0.29
  -8  -2  -2    0.48    0.10
  -8  -2  -2    0.42    0.09
   8   2   2    0.55    0.10
   8   2   2    0.53    0.10
   8   2   2    0.47    0.10
  -8  -1  -2    5.47    0.21
  -8  -1  -2    5.26    0.22
  -8  -1  -2    5.14    0.20
   8   1   2    5.20    0.20
   8   1   2    5.15    0.21
   8   1   2    5.15    0.18
  -8   0  -2    2.88    0.16
  -8   0  -2    3.29    0.16
  -8   0  -2    3.14    0.17
   8   0   2    2.85    0.16
   8   0   2    2.91    0.13
   8   0   2    3.24    0.16
  -8   1  -2    5.42    0.21
  -8   1  -2    5.33    0.22
  -8   1  -2    5.17    0.20
   8  -1   2    5.06    0.20
   8  -1   2    5.17    0.16
   8  -1   2    5.40    0.20
  -8   2  -2    0.59    0.10
  -8   2  -2    0.54    0.11
  -8   2  -2    0.57    0.11
   8  -2   2    0.51    0.09
   8  -2   2    0.58    0.10
  -8   3  -2    7.83    0.30
  -8   3  -2    8.32    0.28
  -8   3  -2    9.17    0.29
   8  -3   2    8.56    0.26
   8  -3   2    8.44    0.28
  -8   4  -2    0.35    0.12
  -8   4  -2    0.02    0.11
   8  -4   2    0.23    0.11
  -8   5  -2    2.11    0.20
   8  -5   2    2.17    0.21
  -9  -4  -2    2.66    0.22
   9   4   2    2.60    0.21
   9   4   2    3.07    0.21
   9   4   2    3.03    0.22
  -9  -3  -2    0.37    0.10
   9   3   2    0.21    0.10
   9   3   2    0.36    0.11
   9   3   2    0.26    0.10
  -9  -2  -2    1.27    0.14
  -9  -2  -2    1.69    0.16
   9   2   2    1.20    0.14
   9   2   2    1.19    0.13
   9   2   2    1.14    0.14
  -9  -1  -2    0.99    0.13
  -9  -1  -2    1.16    0.13
  -9  -1  -2    0.99    0.13
   9   1   2    0.84    0.12
   9   1   2    1.02    0.11
   9   1   2    1.13    0.14
  -9   0  -2    0.05    0.08
  -9   0  -2    0.00    0.07
  -9   0  -2   -0.13    0.07
   9   0   2    0.07    0.08
   9   0   2    0.15    0.10
   9   0   2    0.07    0.08
  -9   1  -2    1.18    0.13
  -9   1  -2    0.89    0.12
  -9   1  -2    1.02    0.14
   9  -1   2    1.00    0.12
   9  -1   2    1.20    0.14
  -9   2  -2    1.42    0.15
  -9   2  -2    1.00    0.15
  -9   2  -2    1.18    0.15
   9  -2   2    1.32    0.14
   9  -2   2    1.55    0.16
  -9   3  -2    0.33    0.11
  -9   3  -2    0.29    0.11
   9  -3   2    0.25    0.11
  -9   4  -2    2.65    0.21
  -9   4  -2    3.07    0.21
   9  -4   2    2.81    0.21
 -10  -4  -2    0.07    0.12
  10   4   2    0.08    0.12
  10   4   2    0.20    0.11
  10   4   2   -0.12    0.11
 -10  -3  -2    0.52    0.13
  10   3   2    0.52    0.13
  10   3   2    0.39    0.12
  10   3   2    0.67    0.13
 -10  -2  -2    5.86    0.26
 -10  -2  -2    5.48    0.25
  10   2   2    5.80    0.26
  10   2   2    6.04    0.24
  10   2   2    5.90    0.27
 -10  -1  -2    1.73    0.16
 -10  -1  -2    1.50    0.15
  10   1   2    1.34    0.15
  10   1   2    1.37    0.15
 -10   0  -2   20.21    0.48
 -10   0  -2   19.66    0.48
  10   0   2   20.12    0.49
  10   0   2   19.18    0.48
 -10   1  -2    1.52    0.15
 -10   1  -2    1.62    0.17
  10  -1   2    1.78    0.16
  10  -1   2    1.50    0.16
 -10   2  -2    5.69    0.26
 -10   2  -2    5.26    0.24
  10  -2   2    5.58    0.26
  10  -2   2    5.81    0.24
 -10   3  -2    0.71    0.14
 -10   3  -2    0.58    0.14
  10  -3   2    0.56    0.13
 -10   4  -2    0.15    0.12
 -10   4  -2   -0.03    0.13
  10  -4   2   -0.09    0.13
 -11  -3  -2    0.68    0.14
  11   3   2    0.64    0.14
  11   3   2    0.69    0.15
 -11  -2  -2    3.02    0.22
 -11  -2  -2    3.44    0.22
  11   2   2    3.08    0.23
  11   2   2    3.65    0.24
 -11  -1  -2    1.17    0.15
 -11  -1  -2    1.09    0.15
  11   1   2    0.86    0.15
  11   1   2    1.23    0.15
 -11   0  -2   -0.10    0.09
 -11   0  -2   -0.02    0.10
  11   0   2   -0.13    0.09
  11   0   2   -0.16    0.09
 -11   1  -2    0.92    0.13
 -11   1  -2    1.45    0.18
  11  -1   2    1.18    0.16
  11  -1   2    1.28    0.17
 -11   2  -2    3.25    0.22
 -11   2  -2    3.82    0.24
  11  -2   2    3.43    0.23
  11  -2   2    3.69    0.24
 -11   3  -2    0.76    0.16
 -11   3  -2    0.57    0.15
  11  -3   2    0.58    0.15
 -12  -2  -2    0.21    0.13
 -12  -2  -2    0.30    0.13
  12   2   2    0.20    0.15
  12   2   2    0.44    0.15
 -12  -1  -2    0.47    0.14
 -12  -1  -2    0.34    0.12
  12   1   2    0.33    0.13
  12   1   2    0.16    0.13
 -12   0  -2    0.56    0.14
 -12   0  -2    0.98    0.16
  12   0   2    0.82    0.16
  12   0   2    0.92    0.15
 -12   1  -2    0.27    0.12
 -12   1  -2    0.26    0.13
  12  -1   2    0.47    0.15
  12  -1   2    0.22    0.13
 -12   2  -2    0.18    0.15
 -12   2  -2    0.53    0.13
  12  -2   2    0.14    0.13
  12  -2   2    0.21    0.19
 -13   0  -2    0.07    0.14
 -13   1   3    0.96    0.16
  13   0  -3    0.03    0.14
 -13   0   3   -0.13    0.12
 -13   0   3   -0.01    0.11
  13   1  -3    0.98    0.20
 -13  -1   3    0.89    0.15
 -12   2   3    1.47    0.19
 -12   2   3    1.40    0.17
 -12   1   3    0.52    0.13
 -12   1   3    0.31    0.14
  12   0  -3    0.00    0.12
 -12   0   3   -0.11    0.12
 -12   0   3    0.08    0.11
  12   1  -3    0.58    0.15
 -12  -1   3    0.61    0.13
 -12  -1   3    0.47    0.13
 -12  -1   3    0.43    0.14
  12   2  -3    1.63    0.21
 -12  -2   3    1.64    0.17
 -12  -2   3    1.49    0.18
 -11   3   3   -0.03    0.13
 -11   3   3    0.14    0.11
 -11   2   3    2.63    0.19
 -11   2   3    2.19    0.20
 -11   1   3    0.87    0.14
 -11   1   3    0.86    0.15
  11   0  -3    8.49    0.30
 -11   0   3    7.75    0.29
 -11   0   3    8.03    0.30
  11   1  -3    1.19    0.16
 -11  -1   3    0.74    0.12
 -11  -1   3    0.87    0.13
 -11  -1   3    0.67    0.12
  11   2  -3    3.42    0.24
 -11  -2   3    2.78    0.19
 -11  -2   3    2.90    0.21
 -11  -2   3    3.24    0.19
 -11  -3   3    0.04    0.11
 -11  -3   3    0.01    0.10
 -10   4   3    0.18    0.14
 -10   4   3    0.15    0.13
 -10   3   3   -0.01    0.10
 -10   3   3   -0.12    0.11
 -10   2   3    0.74    0.12
 -10   2   3    0.75    0.14
  10  -1  -3    0.24    0.10
 -10   1   3    0.25    0.11
 -10   1   3    0.31    0.09
  10   0  -3   -0.04    0.09
 -10   0   3   -0.01    0.08
 -10   0   3   -0.02    0.09
 -10   0   3    0.02    0.09
  10   1  -3    0.16    0.11
 -10  -1   3    0.27    0.09
 -10  -1   3    0.22    0.09
 -10  -1   3    0.27    0.10
 -10  -1   3    0.36    0.11
  10   2  -3    0.71    0.13
 -10  -2   3    0.84    0.12
 -10  -2   3    0.83    0.13
 -10  -2   3    1.02    0.14
 -10  -2   3    0.98    0.12
 -10  -3   3    0.11    0.10
 -10  -3   3    0.00    0.09
 -10  -4   3    0.31    0.13
 -10  -4   3    0.45    0.12
  -9   4   3    0.18    0.11
  -9   4   3    0.43    0.13
  -9   3   3    1.39    0.16
  -9   3   3    1.68    0.16
  -9   2   3    1.00    0.12
  -9   2   3    0.95    0.13
  -9   2   3    0.67    0.13
   9  -1  -3    2.04    0.15
   9  -1  -3    2.09    0.24
  -9   1   3    1.86    0.17
  -9   1   3    1.84    0.16
  -9   1   3    1.91    0.14
   9   0  -3   62.25    1.08
   9   0  -3   61.69    1.07
  -9   0   3   60.34    1.07
  -9   0   3   60.33    1.08
  -9   0   3   58.68    1.11
   9   1  -3    2.18    0.17
   9   1  -3    2.19    0.17
  -9  -1   3    1.84    0.14
  -9  -1   3    1.87    0.13
  -9  -1   3    1.78    0.15
  -9  -1   3    2.01    0.15
   9   2  -3    0.85    0.13
  -9  -2   3    0.69    0.10
  -9  -2   3    0.86    0.11
  -9  -2   3    0.77    0.11
  -9  -2   3    1.00    0.11
  -9  -3   3    1.40    0.14
  -9  -3   3    1.27    0.14
   9   4  -3    0.21    0.12
  -9  -4   3    0.11    0.10
  -9  -4   3    0.26    0.11
  -8   5   3    3.14    0.24
  -8   5   3    2.90    0.23
  -8   4   3    0.21    0.10
  -8   4   3    0.55    0.12
  -8   3   3    0.29    0.11
  -8   3   3    0.18    0.08
  -8   3   3    0.23    0.10
   8  -2  -3   -0.03    0.07
  -8   2   3    0.04    0.07
  -8   2   3    0.06    0.08
  -8   2   3    0.04    0.08
   8  -1  -3   16.83    0.38
   8  -1  -3   17.43    0.37
  -8   1   3   15.88    0.37
  -8   1   3   16.64    0.42
  -8   1   3   16.31    0.39
   8   0  -3    0.01    0.07
   8   0  -3    0.01    0.07
  -8   0   3   -0.06    0.06
  -8   0   3   -0.04    0.06
  -8   0   3   -0.04    0.06
   8   1  -3   16.35    0.37
   8   1  -3   16.54    0.39
  -8  -1   3   17.26    0.36
  -8  -1   3   16.17    0.37
  -8  -1   3   16.80    0.39
  -8  -1   3   16.11    0.37
   8   2  -3    0.02    0.06
   8   2  -3   -0.01    0.07
   8   2  -3    0.01    0.08
  -8  -2   3    0.15    0.07
  -8  -2   3   -0.02    0.06
  -8  -2   3    0.10    0.07
  -8  -2   3    0.02    0.07
   8   3  -3    0.19    0.09
  -8  -3   3    0.22    0.09
  -8  -3   3    0.18    0.08
   8   4  -3    0.39    0.12
  -8  -4   3    0.46    0.11
  -8  -4   3    0.41    0.11
   8   5  -3    3.73    0.25
  -8  -5   3    3.29    0.21
  -8  -5   3    3.17    0.24
  -7   5   3    2.66    0.19
  -7   5   3    2.30    0.20
  -7   4   3    8.24    0.29
  -7   4   3    8.37    0.28
   7  -3  -3   15.60    0.38
  -7   3   3   15.80    0.42
  -7   3   3   15.80    0.38
  -7   3   3   15.99    0.40
   7  -2  -3    0.34    0.08
  -7   2   3    0.32    0.07
  -7   2   3    0.21    0.08
  -7   2   3    0.29    0.09
   7  -1  -3   10.63    0.27
   7  -1  -3   10.52    0.25
  -7   1   3   10.66    0.28
  -7   1   3   11.09    0.30
  -7   1   3   10.15    0.26
   7   0  -3   19.21    0.39
   7   0  -3   18.64    0.39
  -7   0   3   18.28    0.40
  -7   0   3   18.94    0.39
  -7   0   3   19.15    0.42
   7   1  -3   10.22    0.26
   7   1  -3   10.51    0.28
   7   1  -3    9.77    0.22
  -7  -1   3   10.53    0.27
  -7  -1   3   10.68    0.26
  -7  -1   3   10.23    0.25
  -7  -1   3   10.36    0.26
   7   2  -3    0.23    0.08
   7   2  -3    0.33    0.07
   7   2  -3    0.28    0.08
  -7  -2   3    0.25    0.07
  -7  -2   3    0.23    0.07
  -7  -2   3    0.30    0.07
  -7  -2   3    0.17    0.06
   7   3  -3   16.39    0.38
   7   3  -3   16.30    0.39
  -7  -3   3   15.97    0.38
  -7  -3   3   15.67    0.36
   7   4  -3    8.57    0.29
  -7  -4   3    8.43    0.26
  -7  -4   3    7.75    0.28
   7   5  -3    2.08    0.20
  -7  -5   3    2.13    0.18
  -7  -5   3    2.63    0.19
  -6   5   3    4.44    0.22
  -6   5   3    4.53    0.23
   6  -4  -3    0.50    0.14
  -6   4   3    0.44    0.10
  -6   4   3    0.37    0.09
  -6   4   3    0.40    0.11
   6  -3  -3    0.38    0.08
  -6   3   3    0.19    0.08
  -6   3   3    0.30    0.07
  -6   3   3    0.37    0.10
   6  -2  -3    0.02    0.05
  -6   2   3    0.04    0.06
  -6   2   3    0.01    0.06
  -6   2   3    0.01    0.05
   6  -1  -3    0.88    0.08
   6  -1  -3    1.04    0.08
  -6   1   3    0.79    0.07
  -6   1   3    0.94    0.10
  -6   1   3    0.84    0.09
   6   0  -3    0.05    0.05
   6   0  -3    0.04    0.05
  -6   0   3    0.01    0.05
  -6   0   3    0.06    0.05
  -6   0   3    0.01    0.04
   6   1  -3    0.84    0.09
   6   1  -3    0.81    0.06
   6   1  -3    0.82    0.08
  -6  -1   3    1.05    0.08
  -6  -1   3    0.94    0.08
  -6  -1   3    1.01    0.08
  -6  -1   3    1.08    0.10
   6   2  -3    0.02    0.05
   6   2  -3   -0.04    0.05
   6   2  -3    0.04    0.08
  -6  -2   3    0.00    0.05
  -6  -2   3   -0.02    0.05
  -6  -2   3    0.00    0.05
  -6  -2   3   -0.01    0.04
   6   3  -3    0.32    0.08
   6   3  -3    0.39    0.08
  -6  -3   3    0.43    0.08
  -6  -3   3    0.19    0.07
   6   4  -3    0.45    0.11
   6   4  -3    0.50    0.10
  -6  -4   3    0.45    0.09
  -6  -4   3    0.39    0.09
   6   5  -3    4.47    0.24
  -6  -5   3    4.41    0.21
  -6  -5   3    4.75    0.23
  -5   6   3    0.78    0.15
  -5   5   3    1.18    0.14
  -5   5   3    1.50    0.15
   5  -4  -3    1.54    0.13
  -5   4   3    1.15    0.13
  -5   4   3    1.31    0.13
  -5   4   3    1.44    0.13
   5  -3  -3   13.62    0.32
  -5   3   3   13.31    0.27
  -5   3   3   13.31    0.35
  -5   3   3   13.67    0.32
  -5   3   3   13.96    0.34
   5  -2  -3   14.32    0.31
  -5   2   3   13.81    0.30
  -5   2   3   14.40    0.35
  -5   2   3   14.43    0.33
   5  -1  -3    7.10    0.18
   5  -1  -3    6.98    0.17
  -5   1   3    7.12    0.21
  -5   1   3    7.30    0.20
  -5   1   3    6.96    0.18
   5   0  -3   14.93    0.30
   5   0  -3   14.41    0.30
  -5   0   3   15.07    0.30
  -5   0   3   14.65    0.31
  -5   0   3   15.26    0.32
   5   1  -3    6.76    0.16
   5   1  -3    7.39    0.19
   5   1  -3    7.19    0.18
   5   1  -3    7.03    0.20
  -5  -1   3    7.18    0.18
  -5  -1   3    7.18    0.18
  -5  -1   3    7.23    0.19
  -5  -1   3    7.42    0.18
   5   2  -3   13.63    0.30
   5   2  -3   13.50    0.30
  -5  -2   3   13.99    0.30
  -5  -2   3   14.07    0.30
   5   3  -3   14.12    0.33
   5   3  -3   13.95    0.33
  -5  -3   3   14.03    0.32
  -5  -3   3   14.08    0.33
   5   4  -3    1.40    0.14
   5   4  -3    1.37    0.13
  -5  -4   3    1.18    0.12
  -5  -4   3    1.24    0.12
   5   5  -3    1.25    0.16
  -5  -5   3    1.40    0.15
  -5  -5   3    1.36    0.14
   5   6  -3    0.68    0.15
  -5  -6   3    0.81    0.15
  -5  -6   3    0.72    0.15
   4  -6  -3    1.11    0.14
  -4   6   3    1.36    0.16
   4  -5  -3    5.83    0.22
  -4   5   3    5.44    0.23
  -4   5   3    5.70    0.23
  -4   5   3    5.55    0.21
  -4   5   3    5.46    0.25
   4  -4  -3    0.58    0.09
   4  -4  -3    0.58    0.09
  -4   4   3    0.41    0.09
  -4   4   3    0.39    0.09
  -4   4   3    0.55    0.09
  -4   4   3    0.54    0.07
   4  -3  -3   -0.01    0.05
  -4   3   3    0.00    0.06
  -4   3   3   -0.01    0.05
  -4   3   3    0.01    0.04
  -4   3   3    0.05    0.04
   4  -2  -3   15.54    0.32
  -4   2   3   15.83    0.31
  -4   2   3   15.48    0.35
  -4   2   3   15.43    0.28
  -4   2   3   15.89    0.34
   4  -1  -3    1.86    0.08
  -4   1   3    1.75    0.08
  -4   1   3    1.91    0.10
  -4   1   3    1.78    0.09
   4   0  -3    0.00    0.03
   4   0  -3    0.01    0.04
  -4   0   3   -0.01    0.03
  -4   0   3   -0.02    0.03
  -4   0   3    0.05    0.03
   4   1  -3    1.85    0.08
   4   1  -3    1.80    0.09
   4   1  -3    1.82    0.08
  -4  -1   3    1.94    0.08
  -4  -1   3    1.98    0.09
  -4  -1   3    2.01    0.09
  -4  -1   3    1.90    0.08
   4   2  -3   15.58    0.32
   4   2  -3   15.91    0.32
  -4  -2   3   15.75    0.32
  -4  -2   3   15.42    0.31
   4   3  -3    0.02    0.05
   4   3  -3   -0.04    0.05
  -4  -3   3   -0.01    0.04
  -4  -3   3    0.02    0.05
   4   4  -3    0.59    0.10
   4   4  -3    0.58    0.10
  -4  -4   3    0.50    0.09
  -4  -4   3    0.42    0.08
   4   5  -3    5.69    0.24
   4   5  -3    6.08    0.26
  -4  -5   3    5.54    0.23
  -4  -5   3    5.60    0.22
   4   6  -3    0.94    0.15
  -4  -6   3    1.40    0.17
  -4  -6   3    1.17    0.15
   3  -6  -3   10.61    0.33
  -3   6   3   10.62    0.35
  -3   6   3   10.78    0.34
   3  -5  -3    0.39    0.10
   3  -5  -3    0.41    0.09
  -3   5   3    0.36    0.10
  -3   5   3    0.40    0.10
  -3   5   3    0.34    0.10
  -3   5   3    0.47    0.09
   3  -4  -3    5.27    0.18
   3  -4  -3    5.17    0.19
  -3   4   3    5.37    0.18
  -3   4   3    5.18    0.19
  -3   4   3    5.38    0.20
  -3   4   3    5.21    0.21
   3  -3  -3    0.83    0.08
   3  -3  -3    0.74    0.07
  -3   3   3    0.77    0.07
  -3   3   3    0.67    0.08
  -3   3   3    0.86    0.10
  -3   3   3    0.76    0.08
   3  -2  -3    0.06    0.04
  -3   2   3    0.03    0.03
  -3   2   3    0.00    0.04
  -3   2   3    0.02    0.04
  -3   2   3    0.05    0.03
   3  -1  -3    0.94    0.07
   3  -1  -3    0.92    0.06
  -3   1   3    0.92    0.07
  -3   1   3    0.93    0.05
  -3   1   3    1.29    0.08
   3   0  -3    2.92    0.08
   3   0  -3    3.20    0.11
  -3   0   3    3.03    0.10
  -3   0   3    3.02    0.08
  -3   0   3    3.09    0.10
   3   1  -3    0.86    0.06
   3   1  -3    0.97    0.06
  -3  -1   3    0.91    0.05
  -3  -1   3    1.08    0.06
  -3  -1   3    1.02    0.06
   3   2  -3    0.07    0.04
   3   2  -3    0.01    0.04
  -3  -2   3    0.08    0.04
  -3  -2   3    0.06    0.04
   3   3  -3    0.63    0.08
   3   3  -3    0.59    0.08
  -3  -3   3    0.73    0.08
  -3  -3   3    0.77    0.08
   3   4  -3    5.14    0.20
   3   4  -3    5.19    0.20
  -3  -4   3    5.25    0.19
  -3  -4   3    5.36    0.19
   3   5  -3    0.28    0.10
   3   5  -3    0.37    0.10
  -3  -5   3    0.45    0.10
  -3  -5   3    0.46    0.10
   3   6  -3   10.20    0.36
  -3  -6   3   10.97    0.36
  -3  -6   3   10.90    0.34
   2  -6  -3    0.64    0.11
  -2   6   3    0.52    0.11
  -2   6   3    0.72    0.14
   2  -5  -3    0.81    0.11
   2  -5  -3    0.86    0.12
  -2   5   3    0.94    0.13
  -2   5   3    0.72    0.11
  -2   5   3    0.77    0.11
  -2   5   3    0.48    0.10
   2  -4  -3   39.95    0.75
   2  -4  -3   41.08    0.74
  -2   4   3   40.26    0.77
  -2   4   3   41.78    0.75
  -2   4   3   41.23    0.75
  -2   4   3   41.83    0.76
   2  -3  -3    9.08    0.22
   2  -3  -3    8.74    0.22
  -2   3   3    8.92    0.25
  -2   3   3    8.75    0.22
  -2   3   3    8.97    0.22
  -2   3   3    8.91    0.23
   2  -2  -3   26.16    0.46
  -2   2   3   26.25    0.45
  -2   2   3   26.34    0.46
  -2   2   3   26.06    0.48
  -2   2   3   25.81    0.49
   2  -1  -3    5.07    0.14
   2  -1  -3    5.09    0.11
  -2   1   3    5.17    0.14
  -2   1   3    5.31    0.15
  -2   1   3    5.13    0.11
  -2   1   3    5.23    0.11
  -2   1   3    5.11    0.11
   2   0  -3    0.01    0.03
  -2   0   3   -0.02    0.02
  -2   0   3   -0.01    0.02
   2   1  -3    5.11    0.12
  -2  -1   3    5.19    0.13
  -2  -1   3    4.92    0.12
  -2  -1   3    5.34    0.12
   2   2  -3   26.28    0.47
   2   2  -3   26.56    0.49
  -2  -2   3   26.47    0.47
  -2  -2   3   27.18    0.47
   2   3  -3    8.91    0.22
   2   3  -3    8.37    0.23
  -2  -3   3    8.99    0.22
  -2  -3   3    8.94    0.22
   2   4  -3   41.13    0.79
   2   4  -3   42.91    0.78
  -2  -4   3   41.64    0.75
  -2  -4   3   42.14    0.78
   2   5  -3    0.51    0.10
   2   5  -3    0.82    0.12
  -2  -5   3    0.95    0.12
  -2  -5   3    0.76    0.11
   2   6  -3    0.53    0.13
   2   6  -3    0.42    0.12
  -2  -6   3    0.58    0.12
  -2  -6   3    0.59    0.12
   1  -6  -3    4.13    0.21
  -1   6   3    3.82    0.22
  -1   6   3    4.05    0.22
   1  -5  -3    3.46    0.18
   1  -5  -3    3.42    0.17
  -1   5   3    3.38    0.18
  -1   5   3    3.33    0.18
  -1   5   3    3.64    0.18
  -1   5   3    3.03    0.16
   1  -4  -3    0.55    0.08
   1  -4  -3    0.64    0.09
  -1   4   3    0.70    0.09
  -1   4   3    0.63    0.09
  -1   4   3    0.70    0.09
  -1   4   3    0.66    0.09
   1  -3  -3    0.27    0.05
   1  -3  -3    0.29    0.05
  -1   3   3    0.31    0.06
  -1   3   3    0.34    0.06
  -1   3   3    0.24    0.05
  -1   3   3    0.34    0.06
   1  -2  -3    3.54    0.11
   1  -2  -3    3.45    0.11
  -1   2   3    3.45    0.11
  -1   2   3    3.47    0.11
  -1   2   3    3.41    0.13
   1  -1  -3    0.00    0.02
  -1   1   3   -0.01    0.03
  -1   1   3    0.03    0.02
  -1   1   3    0.00    0.02
  -1   1   3    0.02    0.02
  -1   0   3   60.60    0.97
   1   1  -3    0.00    0.02
  -1  -1   3    0.01    0.02
  -1  -1   3    0.04    0.03
  -1  -1   3   -0.01    0.02
   1   2  -3    3.34    0.11
   1   2  -3    3.67    0.12
  -1  -2   3    3.55    0.11
  -1  -2   3    3.57    0.11
   1   3  -3    0.30    0.06
   1   3  -3    0.35    0.06
  -1  -3   3    0.47    0.06
  -1  -3   3    0.39    0.06
   1   4  -3    0.80    0.10
  -1  -4   3    0.80    0.09
  -1  -4   3    0.81    0.09
   1   5  -3    3.82    0.19
   1   5  -3    3.57    0.19
  -1  -5   3    3.52    0.18
  -1  -5   3    3.55    0.18
   1   6  -3    4.43    0.23
   1   6  -3    3.83    0.23
  -1  -6   3    3.92    0.21
  -1  -6   3    3.81    0.22
   0  -6  -3    0.79    0.12
   0   6   3    0.67    0.13
   0   6   3    0.72    0.13
   0  -5  -3    3.29    0.16
   0  -5  -3    3.33    0.18
   0   5   3    3.66    0.19
   0   5   3    3.43    0.18
   0   5   3    3.57    0.17
   0   5   3    3.47    0.18
   0  -4  -3   14.60    0.34
   0  -4  -3   14.41    0.32
   0   4   3   15.11    0.35
   0   4   3   15.03    0.35
   0   4   3   14.75    0.35
   0  -3  -3    1.45    0.09
   0  -3  -3    1.44    0.08
   0   3   3    1.66    0.09
   0   3   3    1.57    0.10
   0   3   3    1.56    0.10
   0  -2  -3   11.84    0.23
   0  -2  -3   12.15    0.24
   0   2   3   11.91    0.27
   0   2   3   12.19    0.25
   0  -1  -3   70.71    1.13
   0   1   3   73.98    1.15
   0   1   3   71.94    1.13
   0   1   3   72.70    1.13
   0   1   3   73.73    1.13
   0   1  -3   71.09    1.12
   0  -1   3   71.69    1.12
   0  -1   3   72.61    1.12
   0  -1   3   71.41    1.12
   0   2  -3   11.82    0.24
   0  -2   3   11.69    0.24
   0  -2   3   11.68    0.24
   0   3  -3    1.61    0.09
   0   3  -3    1.66    0.10
   0  -3   3    1.49    0.09
   0  -3   3    1.59    0.09
   0   4  -3   14.83    0.35
   0   4  -3   14.65    0.36
   0  -4   3   14.80    0.35
   0  -4   3   14.45    0.33
   0   5  -3    3.92    0.19
   0   5  -3    3.45    0.18
   0  -5   3    3.22    0.18
   0  -5   3    3.61    0.17
   0   6  -3    0.73    0.13
   0  -6   3    0.68    0.13
   0  -6   3    0.55    0.11
  -1  -6  -3    0.77    0.17
  -1  -6  -3    0.76    0.12
   1   6   3    0.65    0.13
   1   6   3    0.85    0.13
  -1  -5  -3    3.30    0.18
  -1  -5  -3    3.40    0.16
   1   5   3    3.65    0.19
   1   5   3    3.33    0.16
   1   5   3    3.30    0.18
   1   5   3    3.27    0.17
  -1  -4  -3    6.28    0.20
  -1  -4  -3    6.03    0.18
   1   4   3    6.35    0.21
   1   4   3    5.93    0.20
   1   4   3    6.07    0.21
  -1  -3  -3    5.98    0.16
  -1  -3  -3    5.90    0.17
   1   3   3    5.75    0.18
   1   3   3    5.69    0.17
   1   3   3    5.55    0.14
  -1  -2  -3   77.84    1.26
  -1  -2  -3   79.62    1.24
   1   2   3   77.99    1.24
   1   2   3   78.62    1.26
   1   2   3   80.38    1.28
  -1  -1  -3    2.31    0.07
   1   1   3    2.51    0.08
   1   1   3    2.39    0.07
   1   1   3    2.50    0.09
  -1   0  -3    0.02    0.02
   1   0   3    0.06    0.02
   1   0   3   -0.01    0.03
   1   0   3    0.03    0.02
  -1   1  -3    2.29    0.07
  -1   1  -3    2.19    0.07
   1  -1   3    2.26    0.07
   1  -1   3    2.17    0.07
   1  -1   3    2.36    0.07
  -1   2  -3   77.33    1.25
   1  -2   3   78.52    1.24
   1  -2   3   78.12    1.25
  -1   3  -3    5.40    0.17
   1  -3   3    5.60    0.17
   1  -3   3    5.63    0.16
  -1   4  -3    6.37    0.21
   1  -4   3    5.66    0.20
   1  -4   3    5.62    0.18
  -1   5  -3    3.13    0.18
   1  -5   3    3.49    0.17
   1  -5   3    3.19    0.18
  -1   6  -3    0.75    0.13
   1  -6   3    0.81    0.13
   1  -6   3    0.74    0.13
  -2  -6  -3    0.01    0.10
  -2  -6  -3    0.09    0.09
   2   6   3    0.16    0.10
   2   6   3   -0.01    0.09
  -2  -5  -3   27.42    0.54
  -2  -5  -3   27.08    0.58
   2   5   3   26.34    0.57
   2   5   3   27.37    0.58
   2   5   3   27.11    0.60
  -2  -4  -3    0.98    0.09
  -2  -4  -3    1.07    0.10
   2   4   3    1.01    0.08
   2   4   3    1.28    0.12
   2   4   3    1.16    0.12
   2   4   3    1.10    0.11
  -2  -3  -3   16.30    0.34
  -2  -3  -3   15.96    0.31
   2   3   3   16.17    0.32
   2   3   3   15.73    0.34
  -2  -2  -3    8.96    0.18
  -2  -2  -3    9.12    0.21
   2   2   3    9.28    0.21
   2   2   3    9.34    0.20
   2   2   3    9.00    0.22
  -2  -1  -3   54.40    0.88
   2   1   3   55.50    0.88
   2   1   3   53.28    0.89
   2   1   3   54.32    0.88
  -2   0  -3    0.04    0.03
  -2   0  -3    0.00    0.02
   2   0   3    0.03    0.03
   2   0   3    0.02    0.03
   2   0   3   -0.02    0.03
  -2   1  -3   51.14    0.83
  -2   1  -3   50.79    0.84
  -2   1  -3   51.19    0.83
   2  -1   3   50.94    0.84
   2  -1   3   52.89    0.83
   2  -1   3   51.75    0.84
   2  -1   3   50.83    0.81
  -2   2  -3    8.63    0.19
  -2   2  -3    8.84    0.20
  -2   2  -3    8.72    0.18
   2  -2   3    8.83    0.19
   2  -2   3    8.71    0.20
   2  -2   3    9.09    0.19
   2  -2   3    8.88    0.20
  -2   3  -3   15.30    0.33
   2  -3   3   15.79    0.34
   2  -3   3   15.77    0.32
  -2   4  -3    1.08    0.11
   2  -4   3    1.09    0.10
   2  -4   3    0.86    0.10
  -2   5  -3   26.68    0.58
   2  -5   3   27.05    0.59
   2  -5   3   27.64    0.56
   2  -5   3   27.30    0.55
  -2   6  -3    0.06    0.10
   2  -6   3    0.21    0.10
   2  -6   3    0.09    0.10
  -3  -6  -3    0.40    0.12
  -3  -6  -3    0.49    0.11
   3   6   3    0.32    0.12
   3   6   3    0.34    0.11
  -3  -5  -3    4.57    0.18
  -3  -5  -3    4.30    0.20
   3   5   3    4.38    0.22
  -3  -4  -3    0.33    0.07
  -3  -4  -3    0.23    0.07
   3   4   3    0.18    0.07
   3   4   3    0.28    0.06
   3   4   3    0.24    0.07
  -3  -3  -3   20.31    0.41
  -3  -3  -3   20.07    0.37
   3   3   3   20.66    0.40
   3   3   3   19.73    0.43
   3   3   3   19.74    0.41
  -3  -2  -3   13.91    0.25
  -3  -2  -3   14.11    0.29
   3   2   3   13.42    0.29
   3   2   3   13.96    0.29
   3   2   3   13.74    0.30
  -3  -1  -3    1.02    0.06
   3   1   3    0.90    0.07
   3   1   3    1.15    0.07
   3   1   3    1.13    0.07
   3   1   3    0.92    0.07
  -3   0  -3  150.81    2.41
  -3   0  -3  155.18    2.40
   3   0   3  152.60    2.43
   3   0   3  160.32    2.42
   3   0   3  156.85    2.41
   3   0   3  153.96    2.42
  -3   1  -3    1.05    0.06
  -3   1  -3    1.16    0.08
  -3   1  -3    0.97    0.07
   3  -1   3    0.92    0.05
   3  -1   3    1.04    0.07
   3  -1   3    1.04    0.07
   3  -1   3    1.10    0.07
  -3   2  -3   13.47    0.28
  -3   2  -3   13.19    0.28
  -3   2  -3   13.16    0.27
   3  -2   3   13.12    0.26
   3  -2   3   13.11    0.28
   3  -2   3   13.16    0.28
   3  -2   3   13.35    0.28
  -3   3  -3   19.39    0.38
  -3   3  -3   19.05    0.37
  -3   3  -3   19.85    0.40
   3  -3   3   20.04    0.38
   3  -3   3   18.87    0.38
   3  -3   3   19.40    0.40
   3  -3   3   19.31    0.39
  -3   4  -3    0.30    0.08
   3  -4   3    0.26    0.07
   3  -4   3    0.22    0.07
   3  -4   3    0.34    0.07
  -3   5  -3    4.28    0.20
   3  -5   3    4.01    0.19
   3  -5   3    4.04    0.20
  -3   6  -3    0.40    0.12
   3  -6   3    0.40    0.11
   3  -6   3    0.44    0.12
  -4  -6  -3    0.29    0.10
  -4  -6  -3    0.14    0.11
   4   6   3    0.28    0.12
   4   6   3    0.29    0.12
  -4  -5  -3    0.22    0.09
  -4  -5  -3    0.19    0.08
   4   5   3    0.08    0.09
   4   5   3    0.15    0.09
  -4  -4  -3    9.40    0.28
  -4  -4  -3    9.86    0.24
   4   4   3    9.24    0.28
   4   4   3    9.26    0.25
   4   4   3    9.73    0.29
  -4  -3  -3    0.07    0.05
  -4  -3  -3    0.11    0.05
   4   3   3    0.10    0.06
   4   3   3    0.08    0.05
   4   3   3    0.04    0.05
  -4  -2  -3   14.33    0.31
   4   2   3   14.44    0.32
   4   2   3   14.61    0.33
   4   2   3   14.98    0.32
  -4  -1  -3   16.22    0.33
  -4  -1  -3   16.48    0.33
   4   1   3   16.48    0.34
   4   1   3   16.95    0.34
   4   1   3   16.63    0.34
  -4   0  -3    0.03    0.04
  -4   0  -3   -0.01    0.04
  -4   0  -3    0.02    0.03
   4   0   3    0.01    0.04
   4   0   3   -0.04    0.03
   4   0   3    0.04    0.04
  -4   1  -3   15.93    0.32
  -4   1  -3   16.01    0.34
  -4   1  -3   16.75    0.32
   4  -1   3   15.71    0.28
   4  -1   3   16.13    0.32
   4  -1   3   15.72    0.32
  -4   2  -3   14.15    0.31
  -4   2  -3   14.20    0.31
  -4   2  -3   13.75    0.30
   4  -2   3   14.15    0.28
   4  -2   3   13.87    0.30
   4  -2   3   14.12    0.31
  -4   3  -3    0.08    0.05
  -4   3  -3    0.07    0.06
  -4   3  -3    0.07    0.06
   4  -3   3    0.12    0.06
   4  -3   3    0.12    0.06
   4  -3   3    0.07    0.05
  -4   4  -3    8.60    0.24
  -4   4  -3    8.94    0.29
  -4   4  -3    9.41    0.27
   4  -4   3    9.23    0.25
   4  -4   3    9.28    0.24
   4  -4   3    8.81    0.27
  -4   5  -3    0.32    0.10
   4  -5   3    0.17    0.08
   4  -5   3    0.11    0.09
  -4   6  -3    0.25    0.12
   4  -6   3    0.29    0.12
   4  -6   3    0.32    0.11
  -5  -6  -3    4.94    0.27
   5   6   3    5.05    0.29
  -5  -5  -3    3.26    0.19
  -5  -5  -3    2.79    0.16
   5   5   3    3.10    0.21
   5   5   3    3.22    0.17
   5   5   3    3.25    0.20
  -5  -4  -3    0.65    0.10
  -5  -4  -3    0.75    0.09
   5   4   3    0.62    0.10
   5   4   3    0.81    0.12
   5   4   3    0.73    0.10
  -5  -3  -3   14.01    0.29
  -5  -3  -3   14.60    0.34
   5   3   3   14.39    0.36
   5   3   3   14.30    0.34
   5   3   3   14.06    0.34
  -5  -2  -3    1.42    0.10
   5   2   3    1.50    0.10
   5   2   3    1.65    0.11
   5   2   3    1.45    0.10
  -5  -1  -3   10.99    0.26
  -5  -1  -3   11.00    0.26
   5   1   3   10.43    0.26
   5   1   3   11.02    0.26
   5   1   3   10.91    0.26
  -5   0  -3   26.10    0.49
  -5   0  -3   26.47    0.49
  -5   0  -3   26.27    0.51
   5   0   3   25.29    0.49
   5   0   3   25.77    0.48
   5   0   3   26.08    0.49
  -5   1  -3   11.50    0.28
  -5   1  -3   10.80    0.26
  -5   1  -3   10.69    0.26
   5  -1   3   10.81    0.26
   5  -1   3   10.82    0.26
  -5   2  -3    1.48    0.10
  -5   2  -3    1.57    0.11
  -5   2  -3    1.42    0.10
   5  -2   3    1.40    0.10
   5  -2   3    1.57    0.10
   5  -2   3    1.39    0.08
  -5   3  -3   13.88    0.34
  -5   3  -3   13.59    0.33
  -5   3  -3   13.40    0.31
   5  -3   3   13.19    0.29
   5  -3   3   13.76    0.33
   5  -3   3   13.44    0.31
  -5   4  -3    0.59    0.09
  -5   4  -3    0.60    0.10
  -5   4  -3    0.73    0.10
   5  -4   3    0.84    0.10
   5  -4   3    0.80    0.11
   5  -4   3    0.82    0.10
  -5   5  -3    3.09    0.20
   5  -5   3    3.32    0.17
   5  -5   3    3.18    0.20
  -5   6  -3    4.71    0.26
   5  -6   3    4.90    0.27
   5  -6   3    4.46    0.23
  -6  -5  -3    0.39    0.12
   6   5   3    0.40    0.12
   6   5   3    0.32    0.10
   6   5   3    0.27    0.11
  -6  -4  -3    6.77    0.25
   6   4   3    6.86    0.26
   6   4   3    6.58    0.24
   6   4   3    6.52    0.25
  -6  -3  -3    0.21    0.08
  -6  -3  -3    0.22    0.06
   6   3   3    0.12    0.07
   6   3   3    0.24    0.07
   6   3   3    0.17    0.08
  -6  -2  -3    3.01    0.14
   6   2   3    3.11    0.15
   6   2   3    3.13    0.15
   6   2   3    2.95    0.15
  -6  -1  -3    0.01    0.04
  -6  -1  -3    0.06    0.05
   6   1   3    0.05    0.05
   6   1   3    0.04    0.05
   6   1   3    0.06    0.05
  -6   0  -3   -0.02    0.04
  -6   0  -3    0.04    0.06
  -6   0  -3   -0.07    0.05
   6   0   3    0.04    0.05
   6   0   3    0.02    0.05
   6   0   3    0.07    0.05
  -6   1  -3   -0.01    0.06
  -6   1  -3    0.03    0.06
  -6   1  -3    0.11    0.06
   6  -1   3    0.01    0.05
   6  -1   3    0.03    0.05
  -6   2  -3    3.06    0.16
  -6   2  -3    3.02    0.15
  -6   2  -3    3.25    0.15
   6  -2   3    2.86    0.14
   6  -2   3    3.16    0.15
  -6   3  -3    0.21    0.09
  -6   3  -3    0.36    0.09
  -6   3  -3    0.16    0.07
   6  -3   3    0.18    0.07
   6  -3   3    0.26    0.07
   6  -3   3    0.16    0.06
  -6   4  -3    6.61    0.25
  -6   4  -3    6.64    0.23
  -6   4  -3    6.47    0.25
   6  -4   3    6.71    0.21
   6  -4   3    6.54    0.23
   6  -4   3    6.73    0.25
  -6   5  -3    0.42    0.12
   6  -5   3    0.42    0.13
   6  -5   3    0.42    0.10
  -7  -5  -3    0.45    0.12
   7   5   3    0.54    0.11
   7   5   3    0.67    0.14
   7   5   3    0.40    0.13
  -7  -4  -3    0.03    0.09
   7   4   3    0.03    0.08
   7   4   3   -0.05    0.09
   7   4   3    0.08    0.08
  -7  -3  -3    0.11    0.08
   7   3   3    0.03    0.07
   7   3   3   -0.09    0.06
   7   3   3    0.12    0.08
  -7  -2  -3   12.79    0.33
   7   2   3   12.50    0.32
   7   2   3   12.84    0.33
   7   2   3   11.88    0.32
  -7  -1  -3    2.55    0.14
  -7  -1  -3    2.43    0.14
   7   1   3    2.53    0.14
   7   1   3    2.40    0.14
   7   1   3    2.25    0.13
  -7   0  -3   45.67    0.82
  -7   0  -3   45.11    0.82
  -7   0  -3   45.74    0.85
   7   0   3   44.76    0.82
   7   0   3   45.67    0.79
   7   0   3   43.32    0.82
  -7   1  -3    2.55    0.16
  -7   1  -3    2.39    0.15
  -7   1  -3    2.46    0.14
   7  -1   3    2.34    0.14
   7  -1   3    2.54    0.12
   7  -1   3    2.33    0.14
  -7   2  -3   12.43    0.32
  -7   2  -3   12.09    0.34
  -7   2  -3   11.80    0.32
   7  -2   3   12.61    0.31
   7  -2   3   12.20    0.32
  -7   3  -3    0.04    0.08
  -7   3  -3   -0.04    0.07
  -7   3  -3    0.11    0.07
   7  -3   3   -0.05    0.07
   7  -3   3    0.02    0.07
  -7   4  -3   -0.02    0.09
  -7   4  -3    0.13    0.09
  -7   4  -3    0.01    0.10
   7  -4   3    0.17    0.10
   7  -4   3    0.03    0.07
  -7   5  -3    0.34    0.13
   7  -5   3    0.57    0.14
   7  -5   3    0.53    0.11
  -8  -5  -3   -0.02    0.11
   8   5   3   -0.01    0.12
   8   5   3    0.19    0.13
   8   5   3    0.09    0.11
  -8  -4  -3    0.82    0.13
   8   4   3    0.64    0.13
   8   4   3    0.71    0.13
   8   4   3    0.43    0.11
  -8  -3  -3    1.19    0.13
   8   3   3    1.06    0.13
   8   3   3    1.00    0.13
   8   3   3    0.83    0.12
  -8  -2  -3    8.24    0.26
  -8  -2  -3    8.36    0.27
   8   2   3    7.96    0.27
   8   2   3    7.63    0.26
   8   2   3    7.43    0.25
  -8  -1  -3    4.57    0.20
  -8  -1  -3    4.73    0.19
   8   1   3    4.68    0.20
   8   1   3    4.31    0.20
   8   1   3    4.12    0.17
  -8   0  -3   -0.09    0.06
  -8   0  -3    0.02    0.08
  -8   0  -3    0.03    0.07
   8   0   3    0.00    0.06
   8   0   3   -0.01    0.07
   8   0   3   -0.02    0.07
  -8   1  -3    4.44    0.21
  -8   1  -3    4.31    0.20
  -8   1  -3    4.22    0.18
   8  -1   3    4.28    0.19
   8  -1   3    4.52    0.16
   8  -1   3    4.70    0.20
  -8   2  -3    8.08    0.26
  -8   2  -3    8.03    0.29
  -8   2  -3    7.66    0.26
   8  -2   3    7.94    0.26
   8  -2   3    7.49    0.26
  -8   3  -3    1.11    0.14
  -8   3  -3    0.95    0.14
  -8   3  -3    0.95    0.13
   8  -3   3    1.11    0.13
   8  -3   3    0.90    0.12
  -8   4  -3    0.63    0.13
  -8   4  -3    0.91    0.14
   8  -4   3    0.73    0.14
  -8   5  -3    0.13    0.13
   8  -5   3    0.08    0.13
  -9  -4  -3    2.91    0.22
   9   4   3    2.96    0.24
   9   4   3    2.53    0.21
   9   4   3    2.26    0.20
  -9  -3  -3    3.41    0.21
   9   3   3    3.83    0.21
   9   3   3    3.55    0.21
   9   3   3    3.31    0.21
  -9  -2  -3    0.17    0.09
  -9  -2  -3    0.25    0.09
   9   2   3    0.12    0.09
   9   2   3    0.16    0.09
   9   2   3    0.13    0.09
  -9  -1  -3    2.05    0.17
  -9  -1  -3    1.89    0.16
   9   1   3    1.48    0.15
   9   1   3    1.72    0.16
   9   1   3    1.66    0.13
  -9   0  -3    0.55    0.11
  -9   0  -3    0.44    0.11
  -9   0  -3    0.52    0.10
   9   0   3    0.48    0.09
   9   0   3    0.51    0.10
   9   0   3    0.42    0.11
  -9   1  -3    1.31    0.16
  -9   1  -3    1.96    0.15
  -9   1  -3    1.61    0.16
   9  -1   3    1.92    0.16
   9  -1   3    1.82    0.16
  -9   2  -3    0.11    0.10
  -9   2  -3    0.12    0.09
  -9   2  -3    0.16    0.11
   9  -2   3    0.13    0.09
   9  -2   3    0.12    0.09
  -9   3  -3    3.70    0.21
  -9   3  -3    3.20    0.21
   9  -3   3    3.85    0.21
   9  -3   3    3.42    0.21
  -9   4  -3    2.96    0.22
  -9   4  -3    3.06    0.22
   9  -4   3    2.79    0.21
 -10  -4  -3    1.29    0.17
  10   4   3    1.54    0.20
  10   4   3    1.26    0.17
  10   4   3    1.13    0.17
 -10  -3  -3    0.33    0.11
  10   3   3    0.12    0.11
  10   3   3    0.27    0.12
  10   3   3    0.16    0.10
 -10  -2  -3    1.54    0.16
 -10  -2  -3    2.00    0.18
  10   2   3    1.72    0.17
  10   2   3    1.81    0.16
  10   2   3    1.78    0.18
 -10  -1  -3    1.56    0.16
 -10  -1  -3    2.05    0.19
  10   1   3    1.97    0.18
  10   1   3    1.55    0.16
 -10   0  -3    0.15    0.10
 -10   0  -3    0.01    0.09
  10   0   3   -0.04    0.08
  10   0   3    0.03    0.09
 -10   1  -3    2.07    0.17
 -10   1  -3    1.84    0.18
  10  -1   3    1.60    0.16
  10  -1   3    2.07    0.18
 -10   2  -3    1.58    0.18
 -10   2  -3    1.51    0.16
  10  -2   3    1.67    0.17
  10  -2   3    1.41    0.16
 -10   3  -3    0.21    0.10
 -10   3  -3    0.18    0.11
  10  -3   3    0.25    0.13
 -10   4  -3    1.26    0.18
 -10   4  -3    1.46    0.19
  10  -4   3    1.18    0.19
 -11  -3  -3    1.97    0.20
  11   3   3    1.95    0.21
  11   3   3    1.65    0.19
 -11  -2  -3    1.82    0.19
 -11  -2  -3    2.10    0.20
  11   2   3    1.88    0.19
  11   2   3    1.53    0.19
 -11  -1  -3    1.03    0.15
 -11  -1  -3    1.14    0.16
  11   1   3    0.96    0.15
  11   1   3    1.07    0.16
 -11   0  -3    0.18    0.11
 -11   0  -3    0.33    0.13
  11   0   3    0.25    0.12
  11   0   3    0.23    0.11
 -11   1  -3    1.10    0.16
 -11   1  -3    0.95    0.14
  11  -1   3    0.89    0.15
  11  -1   3    1.06    0.16
 -11   2  -3    1.44    0.17
 -11   2  -3    1.79    0.20
  11  -2   3    2.01    0.19
  11  -2   3    1.96    0.20
 -11   3  -3    1.67    0.18
 -11   3  -3    2.23    0.22
  11  -3   3    1.94    0.22
 -12  -2  -3    0.21    0.13
 -12  -2  -3    0.29    0.14
  12   2   3    0.19    0.14
  12   2   3    0.35    0.15
 -12  -1  -3    2.40    0.22
 -12  -1  -3    2.10    0.20
  12   1   3    2.25    0.23
  12   1   3    2.15    0.21
 -12   0  -3   -0.13    0.11
 -12   0  -3    0.00    0.11
  12   0   3   -0.10    0.12
  12   0   3    0.06    0.12
 -12   1  -3    2.50    0.24
 -12   1  -3    2.19    0.22
  12  -1   3    2.21    0.22
  12  -1   3    2.24    0.22
 -12   2  -3    0.06    0.12
 -12   2  -3    0.31    0.15
  12  -2   3    0.18    0.15
  12  -2   3    0.29    0.15
 -13   0   4   -0.01    0.11
 -12   2   4    0.32    0.12
 -12   2   4    0.13    0.13
 -12   1   4    1.15    0.16
 -12   1   4    1.16    0.18
 -12   0   4   14.12    0.40
 -12   0   4   13.18    0.41
  12   1  -4    1.61    0.20
 -12  -1   4    1.15    0.16
 -12  -1   4    1.16    0.15
 -12  -1   4    0.85    0.14
 -12  -2   4    0.17    0.11
 -12  -2   4    0.25    0.12
 -11   3   4    0.23    0.15
 -11   3   4    0.19    0.12
 -11   2   4   -0.08    0.10
 -11   2   4    0.04    0.12
 -11   1   4    6.77    0.26
 -11   1   4    6.42    0.28
  11   0  -4    0.03    0.11
 -11   0   4   -0.03    0.11
 -11   0   4    0.08    0.10
  11   1  -4    7.06    0.30
 -11  -1   4    6.31    0.27
 -11  -1   4    7.16    0.26
 -11  -1   4    6.84    0.26
 -11  -2   4    0.09    0.10
 -11  -2   4    0.17    0.10
 -11  -3   4    0.20    0.12
 -11  -3   4    0.09    0.11
 -10   4   4    3.09    0.25
 -10   4   4    3.73    0.23
 -10   3   4    5.84    0.26
 -10   3   4    6.50    0.30
 -10   2   4    0.13    0.11
 -10   2   4    0.23    0.09
  10  -1  -4    4.14    0.32
 -10   1   4    3.21    0.18
 -10   1   4    3.53    0.21
  10   0  -4    9.41    0.30
 -10   0   4    9.34    0.29
 -10   0   4    8.14    0.31
 -10   0   4    8.95    0.30
  10   1  -4    3.32    0.22
 -10  -1   4    3.57    0.18
 -10  -1   4    3.55    0.19
 -10  -1   4    3.20    0.20
 -10  -1   4    3.49    0.20
 -10  -2   4    0.12    0.11
 -10  -2   4    0.06    0.09
 -10  -2   4    0.01    0.08
 -10  -3   4    5.76    0.25
 -10  -3   4    5.86    0.24
 -10  -4   4    3.42    0.23
 -10  -4   4    3.42    0.22
  -9   4   4    0.15    0.12
  -9   4   4    0.01    0.10
  -9   3   4   -0.04    0.08
  -9   3   4   -0.14    0.09
  -9   2   4    0.31    0.10
  -9   2   4    0.44    0.10
   9  -1  -4    0.02    0.08
  -9   1   4   -0.01    0.09
  -9   1   4    0.04    0.09
  -9   1   4    0.06    0.08
   9   0  -4    0.05    0.09
  -9   0   4    0.06    0.07
  -9   0   4   -0.04    0.08
  -9   0   4    0.01    0.08
   9   1  -4    0.04    0.09
  -9  -1   4    0.15    0.08
  -9  -1   4    0.16    0.09
  -9  -1   4    0.02    0.07
  -9  -1   4    0.13    0.09
  -9  -2   4    0.55    0.10
  -9  -2   4    0.52    0.10
  -9  -2   4    0.56    0.10
  -9  -3   4   -0.09    0.09
  -9  -3   4   -0.01    0.08
  -9  -4   4   -0.04    0.09
  -9  -4   4    0.04    0.11
  -8   5   4    0.70    0.16
  -8   5   4    0.61    0.14
  -8   4   4    1.32    0.17
  -8   4   4    1.63    0.16
  -8   3   4    4.40    0.23
  -8   3   4    4.68    0.20
  -8   2   4    4.36    0.21
  -8   2   4    3.83    0.21
  -8   2   4    3.98    0.18
   8  -1  -4    1.54    0.12
  -8   1   4    1.25    0.14
  -8   1   4    1.57    0.12
  -8   1   4    1.56    0.14
   8   0  -4    5.38    0.20
  -8   0   4    5.25    0.22
  -8   0   4    5.70    0.19
  -8   0   4    5.76    0.21
  -8  -1   4    1.41    0.12
  -8  -1   4    1.34    0.13
  -8  -1   4    1.37    0.11
  -8  -1   4    1.38    0.11
  -8  -2   4    3.79    0.17
  -8  -2   4    3.95    0.17
  -8  -2   4    4.00    0.18
  -8  -2   4    4.07    0.16
   8   3  -4    4.66    0.20
  -8  -3   4    4.68    0.20
  -8  -3   4    4.42    0.20
   8   4  -4    1.19    0.15
  -8  -4   4    1.34    0.15
  -8  -4   4    1.89    0.17
   8   5  -4    0.46    0.14
  -8  -5   4    0.52    0.14
  -8  -5   4    0.41    0.13
  -7   5   4    1.97    0.18
  -7   5   4    1.71    0.18
  -7   4   4    1.00    0.14
  -7   4   4    1.21    0.13
  -7   3   4    0.15    0.10
  -7   3   4    0.10    0.08
  -7   3   4    0.17    0.07
  -7   2   4    7.52    0.23
  -7   2   4    8.37    0.28
  -7   2   4    8.39    0.26
   7  -1  -4    0.53    0.08
   7  -1  -4    0.62    0.08
  -7   1   4    0.61    0.08
  -7   1   4    0.58    0.10
  -7   1   4    0.48    0.09
   7   0  -4   -0.07    0.05
   7   0  -4    0.03    0.06
  -7   0   4    0.03    0.06
  -7   0   4   -0.02    0.05
  -7   0   4    0.02    0.05
   7   1  -4    0.52    0.08
  -7  -1   4    0.47    0.07
  -7  -1   4    0.48    0.07
  -7  -1   4    0.48    0.08
  -7  -1   4    0.53    0.08
   7   2  -4    7.79    0.21
  -7  -2   4    7.92    0.21
  -7  -2   4    7.77    0.23
  -7  -2   4    7.64    0.23
   7   3  -4    0.12    0.08
  -7  -3   4    0.10    0.08
  -7  -3   4    0.17    0.07
   7   4  -4    1.17    0.15
  -7  -4   4    1.09    0.13
  -7  -4   4    1.15    0.13
   7   5  -4    1.69    0.18
  -7  -5   4    1.49    0.16
  -7  -5   4    1.92    0.17
  -6   5   4    0.07    0.09
  -6   5   4   -0.07    0.09
  -6   4   4    2.79    0.18
  -6   4   4    2.54    0.20
  -6   4   4    2.43    0.16
  -6   3   4    0.05    0.07
  -6   3   4   -0.01    0.05
  -6   3   4    0.01    0.07
   6  -2  -4    0.06    0.06
  -6   2   4    0.06    0.07
  -6   2   4    0.05    0.06
  -6   2   4    0.07    0.05
   6  -1  -4    1.35    0.09
  -6   1   4    1.44    0.12
  -6   1   4    1.00    0.08
  -6   1   4    1.20    0.12
   6   0  -4    2.97    0.12
  -6   0   4    3.22    0.14
  -6   0   4    3.13    0.14
  -6   0   4    3.03    0.12
   6   1  -4    1.18    0.09
  -6  -1   4    1.30    0.10
  -6  -1   4    1.13    0.08
  -6  -1   4    1.11    0.09
  -6  -1   4    1.31    0.10
   6   2  -4    0.01    0.05
   6   2  -4    0.07    0.06
  -6  -2   4    0.01    0.05
  -6  -2   4    0.05    0.05
  -6  -2   4    0.08    0.06
   6   3  -4   -0.08    0.06
   6   3  -4   -0.06    0.07
  -6  -3   4    0.07    0.07
  -6  -3   4    0.04    0.06
   6   4  -4    2.86    0.18
  -6  -4   4    2.49    0.16
  -6  -4   4    2.63    0.16
   6   5  -4    0.14    0.11
  -6  -5   4    0.01    0.10
  -6  -5   4    0.10    0.10
  -5   6   4    0.30    0.13
  -5   6   4    0.32    0.13
  -5   5   4    1.57    0.15
  -5   5   4    1.52    0.16
  -5   4   4   25.56    0.55
  -5   4   4   25.54    0.53
  -5   4   4   24.83    0.58
   5  -3  -4    5.10    0.18
  -5   3   4    5.28    0.18
  -5   3   4    5.50    0.22
  -5   3   4    5.49    0.20
   5  -2  -4   10.61    0.25
  -5   2   4   10.48    0.24
  -5   2   4   10.48    0.27
  -5   2   4   10.52    0.29
   5  -1  -4    1.23    0.08
  -5   1   4    1.11    0.07
  -5   1   4    0.99    0.09
  -5   1   4    1.17    0.10
   5   0  -4    0.00    0.03
  -5   0   4    0.03    0.04
  -5   0   4   -0.01    0.03
  -5   0   4    0.07    0.04
   5   1  -4    1.01    0.09
   5   1  -4    1.00    0.08
  -5  -1   4    1.04    0.07
  -5  -1   4    1.12    0.08
  -5  -1   4    1.10    0.08
  -5  -1   4    1.18    0.08
   5   2  -4   10.69    0.25
   5   2  -4   10.49    0.25
  -5  -2   4   10.73    0.25
  -5  -2   4   10.14    0.25
   5   3  -4    5.11    0.19
   5   3  -4    4.86    0.18
  -5  -3   4    5.21    0.18
  -5  -3   4    5.12    0.18
   5   4  -4   26.11    0.56
  -5  -4   4   24.73    0.53
  -5  -4   4   25.63    0.53
   5   5  -4    1.46    0.16
  -5  -5   4    1.38    0.15
  -5  -5   4    1.45    0.15
   5   6  -4    0.22    0.14
  -5  -6   4    0.26    0.13
  -5  -6   4    0.46    0.14
  -4   6   4    1.65    0.18
  -4   6   4    1.49    0.17
  -4   5   4    4.75    0.21
  -4   5   4    4.38    0.22
  -4   4   4    0.48    0.07
  -4   4   4    0.63    0.11
  -4   4   4    0.37    0.10
  -4   4   4    0.46    0.08
   4  -3  -4    1.87    0.11
  -4   3   4    1.75    0.13
  -4   3   4    1.72    0.12
  -4   3   4    1.88    0.11
  -4   3   4    1.79    0.09
   4  -2  -4    3.02    0.11
  -4   2   4    3.42    0.15
  -4   2   4    3.20    0.11
  -4   2   4    3.16    0.09
  -4   2   4    3.27    0.14
   4  -1  -4    0.23    0.04
  -4   1   4    0.19    0.05
  -4   1   4    0.17    0.04
  -4   1   4    0.15    0.05
   4   0  -4   17.36    0.31
   4   0  -4   17.33    0.35
  -4   0   4   17.44    0.35
  -4   0   4   17.43    0.34
  -4   0   4   17.40    0.31
   4   1  -4    0.20    0.05
   4   1  -4    0.19    0.04
  -4  -1   4    0.18    0.04
  -4  -1   4    0.14    0.04
  -4  -1   4    0.16    0.04
  -4  -1   4    0.21    0.04
   4   2  -4    3.20    0.12
   4   2  -4    3.34    0.13
  -4  -2   4    3.30    0.12
  -4  -2   4    3.25    0.12
   4   3  -4    1.78    0.11
   4   3  -4    1.74    0.12
  -4  -3   4    1.86    0.11
  -4  -3   4    1.60    0.11
   4   4  -4    0.33    0.09
  -4  -4   4    0.50    0.09
  -4  -4   4    0.45    0.09
   4   5  -4    4.45    0.23
  -4  -5   4    4.45    0.21
  -4  -5   4    4.09    0.20
   4   6  -4    1.28    0.17
  -4  -6   4    1.70    0.18
  -4  -6   4    1.42    0.17
   3  -6  -4    0.15    0.11
  -3   6   4    0.42    0.12
  -3   6   4    0.20    0.12
   3  -5  -4    4.33    0.19
  -3   5   4    3.92    0.20
  -3   5   4    4.01    0.20
  -3   5   4    4.37    0.19
  -3   5   4    4.12    0.22
   3  -4  -4    6.76    0.21
   3  -4  -4    6.74    0.22
  -3   4   4    7.02    0.22
  -3   4   4    6.88    0.25
  -3   4   4    6.63    0.23
  -3   4   4    6.59    0.20
   3  -3  -4    0.09    0.05
  -3   3   4    0.07    0.04
  -3   3   4    0.12    0.06
  -3   3   4    0.08    0.05
  -3   3   4    0.04    0.05
   3  -2  -4    3.77    0.12
  -3   2   4    4.07    0.14
  -3   2   4    3.95    0.15
  -3   2   4    3.88    0.11
  -3   2   4    3.84    0.12
   3  -1  -4   50.57    0.80
  -3   1   4   50.02    0.86
  -3   1   4   50.39    0.85
  -3   1   4   50.00    0.80
  -3   1   4   50.56    0.81
   3   0  -4   -0.01    0.03
  -3   0   4    0.00    0.03
  -3   0   4    0.02    0.03
   3   1  -4   49.08    0.80
  -3  -1   4   49.85    0.82
  -3  -1   4   50.33    0.80
   3   2  -4    3.67    0.12
  -3  -2   4    4.09    0.12
  -3  -2   4    4.06    0.13
   3   3  -4    0.13    0.06
  -3  -3   4    0.14    0.05
  -3  -3   4    0.05    0.05
   3   4  -4    6.52    0.22
   3   4  -4    6.76    0.24
  -3  -4   4    6.77    0.22
  -3  -4   4    7.38    0.23
   3   5  -4    3.82    0.21
  -3  -5   4    4.23    0.20
  -3  -5   4    4.16    0.20
   3   6  -4    0.11    0.12
  -3  -6   4    0.22    0.11
  -3  -6   4    0.32    0.12
   2  -6  -4    0.31    0.10
  -2   6   4    0.08    0.09
  -2   6   4    0.25    0.11
   2  -5  -4    3.29    0.17
  -2   5   4    3.29    0.17
  -2   5   4    3.32    0.18
  -2   5   4    2.88    0.19
  -2   5   4    3.20    0.18
   2  -4  -4    4.57    0.18
   2  -4  -4    4.35    0.17
  -2   4   4    4.02    0.19
  -2   4   4    4.53    0.17
  -2   4   4    4.32    0.18
  -2   4   4    4.51    0.17
   2  -3  -4    7.02    0.19
   2  -3  -4    7.24    0.19
  -2   3   4    7.31    0.19
  -2   3   4    7.19    0.23
  -2   3   4    6.87    0.21
  -2   3   4    7.40    0.19
   2  -2  -4   35.46    0.61
  -2   2   4   36.56    0.66
  -2   2   4   36.47    0.64
  -2   2   4   35.87    0.61
  -2   2   4   35.45    0.61
   2  -1  -4    1.47    0.09
  -2   1   4    1.62    0.06
  -2   1   4    1.68    0.08
  -2   1   4    1.66    0.07
  -2   1   4    1.69    0.09
   2   0  -4    0.60    0.06
  -2   0   4    0.77    0.06
  -2   0   4    0.71    0.06
   2   1  -4    1.54    0.06
  -2  -1   4    1.88    0.08
  -2  -1   4    1.52    0.06
  -2  -1   4    1.70    0.06
   2   2  -4   34.61    0.60
  -2  -2   4   35.27    0.60
  -2  -2   4   36.08    0.61
   2   3  -4    6.79    0.21
   2   3  -4    6.97    0.20
  -2  -3   4    7.22    0.20
  -2  -3   4    7.22    0.19
   2   4  -4    4.44    0.19
   2   4  -4    4.36    0.18
  -2  -4   4    4.42    0.18
  -2  -4   4    4.57    0.17
   2   5  -4    3.25    0.20
   2   5  -4    3.12    0.24
  -2  -5   4    3.66    0.19
  -2  -5   4    2.89    0.17
  -2  -6   4    0.21    0.10
  -2  -6   4    0.30    0.11
   1  -6  -4    0.03    0.08
  -1   6   4    0.10    0.09
  -1   6   4   -0.07    0.09
   1  -5  -4   24.13    0.50
  -1   5   4   23.19    0.54
  -1   5   4   23.62    0.52
  -1   5   4   23.82    0.52
  -1   5   4   24.35    0.53
   1  -4  -4    4.20    0.17
   1  -4  -4    4.06    0.16
  -1   4   4    3.99    0.17
  -1   4   4    3.86    0.18
  -1   4   4    4.38    0.17
  -1   4   4    4.24    0.18
   1  -3  -4   15.55    0.32
   1  -3  -4   14.98    0.31
  -1   3   4   15.35    0.33
  -1   3   4   14.92    0.32
  -1   3   4   15.31    0.36
   1  -2  -4   13.65    0.27
  -1   2   4   14.01    0.28
  -1   2   4   13.78    0.27
  -1   2   4   14.18    0.31
  -1   1   4   55.00    0.88
  -1   1   4   54.05    0.91
  -1   1   4   54.32    0.86
  -1   0   4    0.04    0.03
  -1  -1   4   52.73    0.84
  -1  -1   4   53.21    0.86
  -1  -1   4   53.97    0.84
   1   2  -4   13.51    0.27
  -1  -2   4   13.87    0.27
  -1  -2   4   13.93    0.28
   1   3  -4   15.17    0.32
  -1  -3   4   15.26    0.33
  -1  -3   4   15.33    0.32
   1   4  -4    4.10    0.17
  -1  -4   4    4.07    0.17
  -1  -4   4    3.88    0.16
   1   5  -4   24.18    0.54
  -1  -5   4   24.38    0.54
  -1  -5   4   25.01    0.52
  -1  -6   4    0.05    0.09
  -1  -6   4    0.09    0.10
   0  -6  -4   -0.01    0.09
   0   6   4    0.03    0.10
   0   6   4    0.06    0.09
   0  -5  -4    4.75    0.19
   0   5   4    4.35    0.21
   0   5   4    4.36    0.20
   0   5   4    4.43    0.20
   0   5   4    4.80    0.21
   0  -4  -4    0.49    0.08
   0  -4  -4    0.38    0.07
   0   4   4    0.51    0.09
   0   4   4    0.62    0.09
   0   4   4    0.56    0.09
   0  -3  -4   17.53    0.37
   0  -3  -4   17.96    0.35
   0   3   4   18.48    0.38
   0   3   4   18.02    0.37
   0   3   4   18.85    0.40
   0  -2  -4   26.71    0.48
   0  -2  -4   27.27    0.47
   0   2   4   28.15    0.50
   0   2   4   27.94    0.48
   0  -1  -4    1.61    0.05
   0   1   4    1.82    0.08
   0   1   4    1.64    0.06
   0   1   4    1.70    0.06
   0   1   4    1.83    0.06
   0   0   4  151.74    2.35
   0   1  -4    1.69    0.06
   0  -1   4    1.75    0.06
   0  -1   4    1.74    0.07
   0   2  -4   27.23    0.48
   0  -2   4   27.39    0.48
   0  -2   4   28.32    0.49
   0   3  -4   17.98    0.37
   0  -3   4   18.27    0.36
   0  -3   4   17.95    0.37
   0   4  -4    0.50    0.08
   0  -4   4    0.65    0.09
   0  -4   4    0.71    0.09
   0   5  -4    4.22    0.21
   0  -5   4    4.48    0.19
   0  -5   4    4.61    0.20
   0  -6   4    0.15    0.10
   0  -6   4    0.02    0.09
  -1  -6  -4    0.28    0.10
   1   6   4    0.06    0.10
   1   6   4    0.19    0.11
  -1  -5  -4    0.83    0.12
  -1  -5  -4    0.93    0.11
   1   5   4    0.80    0.12
   1   5   4    0.95    0.12
   1   5   4    0.85    0.12
  -1  -4  -4   16.65    0.35
  -1  -4  -4   16.50    0.37
   1   4   4   16.50    0.40
   1   4   4   16.65    0.38
   1   4   4   16.20    0.39
  -1  -3  -4    1.16    0.08
  -1  -3  -4    1.14    0.09
   1   3   4    1.19    0.09
   1   3   4    1.14    0.07
   1   3   4    1.20    0.10
  -1  -2  -4   27.89    0.49
  -1  -2  -4   28.12    0.48
   1   2   4   28.95    0.50
   1   2   4   28.82    0.52
   1   2   4   27.71    0.48
  -1  -1  -4   12.68    0.24
   1   1   4   13.14    0.27
   1   1   4   13.06    0.24
   1   1   4   12.81    0.25
   1   0   4    0.00    0.02
   1   0   4    0.00    0.03
   1   0   4    0.01    0.02
  -1   1  -4   12.51    0.23
   1  -1   4   12.74    0.23
   1  -1   4   12.83    0.24
   1  -1   4   12.78    0.24
   1  -1   4   12.85    0.26
  -1   2  -4   27.11    0.49
   1  -2   4   28.07    0.48
   1  -2   4   28.43    0.50
  -1   3  -4    1.31    0.10
   1  -3   4    1.16    0.09
   1  -3   4    1.24    0.09
  -1   4  -4   16.39    0.38
   1  -4   4   16.32    0.36
   1  -4   4   17.13    0.39
  -1   5  -4    0.70    0.11
   1  -5   4    0.81    0.12
   1  -5   4    0.81    0.11
   1  -6   4    0.28    0.10
   1  -6   4    0.32    0.11
  -2  -6  -4    8.16    0.27
   2   6   4    7.84    0.32
   2   6   4    7.92    0.31
  -2  -5  -4    2.42    0.17
  -2  -5  -4    2.66    0.15
   2   5   4    2.54    0.18
   2   5   4    2.87    0.17
   2   5   4    2.52    0.17
  -2  -4  -4    1.65    0.13
  -2  -4  -4    1.56    0.11
   2   4   4    1.55    0.13
   2   4   4    1.28    0.09
   2   4   4    1.34    0.12
  -2  -3  -4   14.73    0.32
  -2  -3  -4   14.94    0.30
   2   3   4   14.81    0.33
   2   3   4   14.98    0.31
   2   3   4   15.53    0.35
  -2  -2  -4    2.33    0.08
  -2  -2  -4    2.31    0.10
   2   2   4    2.15    0.09
   2   2   4    2.30    0.11
   2   2   4    2.30    0.09
  -2  -1  -4   16.57    0.30
   2   1   4   16.34    0.32
   2   1   4   16.73    0.33
   2   1   4   16.99    0.31
  -2   0  -4   81.80    1.27
   2   0   4   80.15    1.29
   2   0   4   80.36    1.27
  -2   1  -4   15.70    0.29
  -2   1  -4   15.55    0.30
   2  -1   4   15.54    0.31
   2  -1   4   16.48    0.30
   2  -1   4   15.92    0.32
   2  -1   4   15.85    0.27
  -2   2  -4    2.21    0.08
  -2   2  -4    2.30    0.09
   2  -2   4    2.44    0.10
   2  -2   4    2.25    0.09
   2  -2   4    2.14    0.10
   2  -2   4    2.17    0.09
  -2   3  -4   14.72    0.32
   2  -3   4   14.69    0.32
   2  -3   4   14.31    0.32
   2  -3   4   14.86    0.31
  -2   4  -4    1.44    0.12
   2  -4   4    1.51    0.11
   2  -4   4    1.68    0.13
   2  -4   4    1.39    0.12
  -2   5  -4    2.35    0.17
   2  -5   4    2.69    0.17
   2  -5   4    2.36    0.15
   2  -5   4    2.49    0.16
   2  -6   4    8.12    0.29
   2  -6   4    8.17    0.31
  -3  -6  -4    0.21    0.10
   3   6   4    0.15    0.11
   3   6   4    0.12    0.11
  -3  -5  -4    0.53    0.10
  -3  -5  -4    0.51    0.09
   3   5   4    0.57    0.11
   3   5   4    0.56    0.11
  -3  -4  -4   11.03    0.26
  -3  -4  -4   10.73    0.29
   3   4   4   10.71    0.29
   3   4   4   10.68    0.31
   3   4   4   10.36    0.26
  -3  -3  -4   -0.02    0.04
  -3  -3  -4    0.00    0.04
   3   3   4    0.03    0.04
   3   3   4   -0.01    0.04
   3   3   4   -0.01    0.05
  -3  -2  -4    5.55    0.16
   3   2   4    5.52    0.18
   3   2   4    5.67    0.16
   3   2   4    5.88    0.16
  -3  -1  -4    4.45    0.13
   3   1   4    4.51    0.14
   3   1   4    4.68    0.13
   3   1   4    4.55    0.14
  -3   0  -4    0.02    0.03
  -3   0  -4   -0.02    0.03
   3   0   4   -0.03    0.03
   3   0   4    0.00    0.04
   3   0   4   -0.01    0.04
   3   0   4   -0.01    0.03
  -3   1  -4    4.41    0.13
  -3   1  -4    4.16    0.13
   3  -1   4    4.28    0.13
   3  -1   4    4.54    0.14
   3  -1   4    4.17    0.14
  -3   2  -4    5.68    0.16
  -3   2  -4    5.49    0.16
  -3   2  -4    5.34    0.15
   3  -2   4    5.29    0.14
   3  -2   4    5.17    0.16
   3  -2   4    5.47    0.16
   3  -2   4    5.94    0.16
  -3   3  -4    0.01    0.05
   3  -3   4   -0.04    0.05
   3  -3   4   -0.05    0.04
   3  -3   4   -0.01    0.04
  -3   4  -4   10.73    0.29
   3  -4   4   10.62    0.27
   3  -4   4   10.36    0.28
   3  -4   4   10.35    0.29
  -3   5  -4    0.55    0.11
   3  -5   4    0.54    0.10
   3  -5   4    0.56    0.10
   3  -5   4    0.38    0.10
   3  -6   4    0.04    0.09
   3  -6   4    0.05    0.11
   4   6   4    4.59    0.26
   4   6   4    4.41    0.25
  -4  -5  -4    1.75    0.13
  -4  -5  -4    1.81    0.16
   4   5   4    1.84    0.17
   4   5   4    1.45    0.16
  -4  -4  -4    0.60    0.08
  -4  -4  -4    0.46    0.09
   4   4   4    0.42    0.09
   4   4   4    0.37    0.09
   4   4   4    0.59    0.08
  -4  -3  -4    0.41    0.06
  -4  -3  -4    0.50    0.08
   4   3   4    0.49    0.08
   4   3   4    0.40    0.08
   4   3   4    0.52    0.08
  -4  -2  -4   20.83    0.41
   4   2   4   20.67    0.43
   4   2   4   21.22    0.42
   4   2   4   21.36    0.42
  -4  -1  -4    2.67    0.11
   4   1   4    2.71    0.12
   4   1   4    2.56    0.11
   4   1   4    2.87    0.12
  -4   0  -4   78.71    1.27
  -4   0  -4   76.88    1.28
   4   0   4   78.64    1.29
   4   0   4   78.72    1.28
   4   0   4   79.15    1.27
  -4   1  -4    2.74    0.11
  -4   1  -4    2.54    0.12
  -4   1  -4    2.67    0.11
   4  -1   4    2.69    0.12
   4  -1   4    2.50    0.11
  -4   2  -4   20.68    0.41
  -4   2  -4   19.83    0.39
  -4   2  -4   19.97    0.40
   4  -2   4   19.91    0.40
   4  -2   4   19.33    0.40
   4  -2   4   19.69    0.36
  -4   3  -4    0.36    0.07
  -4   3  -4    0.38    0.07
  -4   3  -4    0.37    0.07
   4  -3   4    0.40    0.06
   4  -3   4    0.39    0.07
   4  -3   4    0.37    0.07
  -4   4  -4    0.37    0.09
   4  -4   4    0.49    0.08
   4  -4   4    0.49    0.09
   4  -4   4    0.64    0.09
  -4   5  -4    1.60    0.16
   4  -5   4    1.65    0.16
   4  -5   4    1.63    0.14
   4  -6   4    4.29    0.22
   4  -6   4    4.73    0.26
  -5  -5  -4    0.01    0.09
   5   5   4   -0.02    0.09
   5   5   4    0.11    0.09
  -5  -4  -4    0.71    0.11
   5   4   4    0.51    0.09
   5   4   4    0.62    0.10
   5   4   4    0.57    0.11
  -5  -3  -4    1.69    0.12
   5   3   4    1.51    0.13
   5   3   4    1.48    0.13
   5   3   4    1.70    0.14
  -5  -2  -4   12.95    0.30
   5   2   4   13.07    0.32
   5   2   4   13.35    0.31
   5   2   4   13.19    0.31
  -5  -1  -4   13.42    0.30
   5   1   4   13.26    0.30
   5   1   4   13.14    0.31
   5   1   4   13.52    0.31
  -5   0  -4    0.00    0.05
  -5   0  -4   -0.02    0.04
   5   0   4   -0.01    0.04
   5   0   4    0.03    0.04
   5   0   4   -0.02    0.04
  -5   1  -4   12.27    0.29
  -5   1  -4   13.44    0.32
  -5   1  -4   13.02    0.29
   5  -1   4   13.12    0.30
   5  -1   4   13.16    0.30
  -5   2  -4   12.87    0.32
  -5   2  -4   12.79    0.30
  -5   2  -4   12.78    0.30
   5  -2   4   12.30    0.30
   5  -2   4   12.63    0.30
   5  -2   4   12.88    0.26
  -5   3  -4    1.48    0.11
  -5   3  -4    1.66    0.13
  -5   3  -4    1.52    0.13
   5  -3   4    1.16    0.11
   5  -3   4    1.43    0.10
   5  -3   4    1.52    0.12
  -5   4  -4    0.42    0.09
   5  -4   4    0.51    0.10
   5  -4   4    0.64    0.10
   5  -4   4    0.76    0.09
  -5   5  -4    0.04    0.09
   5  -5   4    0.12    0.10
   5  -5   4    0.07    0.08
  -6  -5  -4    4.08    0.29
   6   5   4    3.64    0.22
   6   5   4    3.81    0.23
  -6  -4  -4    4.26    0.20
   6   4   4    3.72    0.19
   6   4   4    3.96    0.20
   6   4   4    4.22    0.22
  -6  -3  -4   10.53    0.30
   6   3   4   11.73    0.32
   6   3   4   11.48    0.31
   6   3   4   10.72    0.30
  -6  -2  -4   -0.06    0.05
   6   2   4    0.03    0.05
   6   2   4    0.04    0.06
   6   2   4    0.05    0.06
  -6  -1  -4    6.43    0.21
  -6  -1  -4    7.02    0.21
   6   1   4    6.42    0.21
   6   1   4    6.75    0.21
   6   1   4    6.94    0.21
  -6   0  -4    0.15    0.06
  -6   0  -4    0.11    0.06
   6   0   4    0.05    0.05
   6   0   4    0.06    0.05
   6   0   4    0.05    0.05
  -6   1  -4    6.29    0.22
  -6   1  -4    6.57    0.21
  -6   1  -4    6.74    0.20
   6  -1   4    6.49    0.20
   6  -1   4    6.44    0.20
  -6   2  -4    0.03    0.06
  -6   2  -4    0.07    0.07
  -6   2  -4    0.03    0.06
   6  -2   4    0.02    0.05
   6  -2   4    0.05    0.06
   6  -2   4    0.04    0.04
  -6   3  -4   11.23    0.29
  -6   3  -4   11.10    0.31
  -6   3  -4   11.23    0.31
   6  -3   4   10.83    0.26
   6  -3   4   11.25    0.29
   6  -3   4   10.58    0.30
  -6   4  -4    3.99    0.20
   6  -4   4    3.90    0.20
   6  -4   4    3.74    0.18
   6  -4   4    3.89    0.17
  -6   5  -4    3.75    0.22
   6  -5   4    3.56    0.22
   6  -5   4    3.82    0.19
   7   5   4    5.01    0.24
   7   5   4    4.37    0.27
   7   5   4    4.91    0.26
  -7  -4  -4    1.63    0.16
   7   4   4    1.48    0.15
   7   4   4    1.66    0.16
   7   4   4    1.94    0.19
  -7  -3  -4    0.53    0.10
   7   3   4    0.61    0.10
   7   3   4    0.61    0.11
   7   3   4    0.65    0.11
  -7  -2  -4    1.38    0.13
   7   2   4    1.69    0.15
   7   2   4    1.68    0.14
   7   2   4    1.67    0.14
  -7  -1  -4    3.52    0.17
  -7  -1  -4    3.30    0.16
   7   1   4    3.47    0.16
   7   1   4    3.47    0.16
   7   1   4    2.98    0.16
  -7   0  -4   -0.05    0.05
  -7   0  -4    0.01    0.06
   7   0   4    0.04    0.06
   7   0   4   -0.07    0.05
   7   0   4    0.03    0.06
  -7   1  -4    3.08    0.15
  -7   1  -4    2.95    0.16
  -7   1  -4    3.29    0.18
   7  -1   4    3.29    0.16
   7  -1   4    3.12    0.14
   7  -1   4    2.92    0.15
  -7   2  -4    1.66    0.15
  -7   2  -4    1.62    0.14
  -7   2  -4    1.92    0.15
   7  -2   4    1.54    0.13
   7  -2   4    1.61    0.14
  -7   3  -4    0.60    0.10
  -7   3  -4    0.46    0.09
  -7   3  -4    0.74    0.13
   7  -3   4    0.70    0.08
   7  -3   4    0.71    0.11
   7  -3   4    0.52    0.10
  -7   4  -4    1.41    0.15
  -7   4  -4    1.70    0.16
   7  -4   4    1.61    0.13
   7  -4   4    1.86    0.18
   7  -4   4    1.43    0.16
  -7   5  -4    5.00    0.27
   7  -5   4    5.11    0.26
   7  -5   4    5.07    0.22
  -8  -4  -4    0.89    0.14
   8   4   4    0.74    0.13
   8   4   4    0.95    0.14
   8   4   4    0.73    0.14
  -8  -3  -4    4.55    0.21
   8   3   4    4.25    0.21
   8   3   4    3.89    0.21
   8   3   4    4.24    0.22
  -8  -2  -4    4.19    0.20
   8   2   4    4.10    0.20
   8   2   4    3.86    0.19
   8   2   4    3.89    0.19
  -8  -1  -4    2.19    0.17
  -8  -1  -4    1.93    0.14
   8   1   4    1.85    0.15
   8   1   4    2.08    0.14
   8   1   4    1.99    0.16
  -8   0  -4    0.07    0.08
  -8   0  -4    0.02    0.07
   8   0   4    0.12    0.07
   8   0   4    0.12    0.07
   8   0   4    0.07    0.08
  -8   1  -4    2.02    0.14
  -8   1  -4    2.04    0.16
  -8   1  -4    2.00    0.17
   8  -1   4    1.96    0.14
   8  -1   4    1.83    0.13
   8  -1   4    1.79    0.15
  -8   2  -4    4.21    0.21
  -8   2  -4    3.87    0.22
  -8   2  -4    3.72    0.19
   8  -2   4    4.22    0.20
   8  -2   4    4.22    0.20
  -8   3  -4    4.38    0.22
  -8   3  -4    4.31    0.21
  -8   3  -4    4.61    0.25
   8  -3   4    4.18    0.22
   8  -3   4    4.68    0.21
  -8   4  -4    0.87    0.13
  -8   4  -4    0.95    0.15
   8  -4   4    0.81    0.14
  -9  -4  -4    0.19    0.12
   9   4   4    0.25    0.12
   9   4   4    0.18    0.11
   9   4   4    0.15    0.11
  -9  -3  -4    2.60    0.19
   9   3   4    2.78    0.21
   9   3   4    2.78    0.20
   9   3   4    2.63    0.19
  -9  -2  -4    1.43    0.16
   9   2   4    1.30    0.16
   9   2   4    1.35    0.15
   9   2   4    1.30    0.14
  -9  -1  -4    7.06    0.27
  -9  -1  -4    7.22    0.26
   9   1   4    7.39    0.27
   9   1   4    7.04    0.25
   9   1   4    6.87    0.26
  -9   0  -4    0.05    0.08
  -9   0  -4    0.03    0.08
   9   0   4    0.06    0.07
   9   0   4    0.03    0.09
   9   0   4    0.05    0.08
  -9   1  -4    7.05    0.25
  -9   1  -4    6.92    0.27
  -9   1  -4    6.63    0.28
   9  -1   4    6.41    0.25
   9  -1   4    7.04    0.26
   9  -1   4    6.80    0.23
  -9   2  -4    1.52    0.16
  -9   2  -4    1.68    0.17
   9  -2   4    1.03    0.14
   9  -2   4    1.47    0.15
  -9   3  -4    2.71    0.20
  -9   3  -4    2.82    0.21
   9  -3   4    2.69    0.19
   9  -3   4    2.14    0.19
  -9   4  -4    0.08    0.12
  -9   4  -4    0.09    0.12
   9  -4   4    0.17    0.12
 -10  -3  -4   -0.02    0.10
  10   3   4    0.05    0.11
  10   3   4    0.19    0.11
  10   3   4    0.14    0.11
 -10  -2  -4    3.50    0.22
  10   2   4    3.41    0.22
  10   2   4    3.04    0.20
  10   2   4    3.30    0.21
 -10  -1  -4    0.17    0.10
 -10  -1  -4    0.21    0.11
  10   1   4    0.05    0.09
  10   1   4    0.20    0.09
  10   1   4    0.10    0.10
 -10   0  -4    3.97    0.21
 -10   0  -4    3.66    0.21
  10   0   4    3.52    0.21
  10   0   4    3.62    0.22
 -10   1  -4    0.32    0.11
 -10   1  -4    0.21    0.11
  10  -1   4    0.14    0.10
  10  -1   4    0.07    0.11
 -10   2  -4    3.07    0.20
 -10   2  -4    3.28    0.22
  10  -2   4    3.23    0.21
  10  -2   4    3.15    0.21
 -10   3  -4    0.25    0.12
 -10   3  -4    0.22    0.12
  10  -3   4    0.15    0.12
  10  -3   4    0.07    0.11
 -11  -3  -4    3.50    0.25
  11   3   4    3.18    0.26
  11   3   4    3.26    0.25
  11   3   4    2.96    0.25
 -11  -2  -4    6.21    0.29
  11   2   4    6.83    0.31
  11   2   4    6.42    0.29
 -11  -1  -4    4.02    0.24
 -11  -1  -4    3.95    0.23
  11   1   4    3.90    0.24
  11   1   4    3.63    0.23
 -11   0  -4    0.01    0.10
 -11   0  -4    0.10    0.11
  11   0   4    0.01    0.11
  11   0   4    0.07    0.10
 -11   1  -4    3.86    0.23
 -11   1  -4    3.89    0.24
  11  -1   4    4.39    0.26
  11  -1   4    3.78    0.23
 -11   2  -4    5.67    0.27
 -11   2  -4    6.32    0.29
  11  -2   4    6.39    0.30
  11  -2   4    6.45    0.29
 -11   3  -4    3.51    0.27
 -11   3  -4    3.73    0.25
 -12  -1  -4    0.68    0.15
 -12  -1  -4    0.58    0.14
  12   1   4    0.34    0.15
  12   1   4    0.28    0.13
 -12   0  -4    0.73    0.15
 -12   0  -4    0.85    0.16
  12   0   4    0.59    0.15
  12   0   4    0.76    0.17
 -12   1  -4    0.51    0.14
 -12   1  -4    0.59    0.17
  12  -1   4    0.48    0.15
  12  -1   4    0.30    0.15
 -12   2   5    0.50    0.14
 -12   2   5    0.43    0.15
 -12   1   5    0.02    0.11
 -12   1   5    0.05    0.12
 -12   0   5    0.01    0.10
 -12   0   5   -0.07    0.11
 -12  -1   5    0.05    0.11
 -12  -1   5    0.01    0.10
 -12  -1   5   -0.05    0.11
 -12  -2   5    0.64    0.14
 -12  -2   5    0.53    0.13
 -11   3   5    1.29    0.16
 -11   3   5    1.03    0.18
 -11   2   5    0.92    0.16
 -11   2   5    1.21    0.15
 -11   1   5    0.02    0.10
 -11   1   5    0.26    0.12
 -11   0   5    1.89    0.18
 -11   0   5    1.59    0.16
 -11  -1   5    0.16    0.10
 -11  -1   5    0.23    0.10
 -11  -1   5    0.24    0.11
 -11  -2   5    1.22    0.15
 -11  -2   5    0.91    0.13
 -11  -3   5    0.98    0.14
 -11  -3   5    1.06    0.16
 -10   4   5    0.95    0.16
 -10   3   5    0.28    0.13
 -10   3   5    0.21    0.11
 -10   2   5    3.66    0.23
 -10   2   5    3.35    0.20
 -10   1   5    0.07    0.10
 -10   1   5   -0.03    0.08
 -10   0   5   -0.06    0.08
 -10   0   5   -0.10    0.08
 -10   0   5    0.03    0.09
 -10  -1   5    0.03    0.09
 -10  -1   5    0.08    0.10
 -10  -1   5    0.16    0.08
 -10  -1   5    0.03    0.09
 -10  -2   5    3.35    0.19
 -10  -2   5    3.30    0.19
 -10  -3   5    0.04    0.11
 -10  -3   5    0.21    0.09
 -10  -4   5    0.61    0.14
  -9   4   5    0.79    0.14
  -9   4   5    0.79    0.16
  -9   3   5    0.13    0.11
  -9   3   5    0.13    0.09
  -9   2   5    0.13    0.08
  -9   2   5   -0.06    0.09
  -9   1   5    0.85    0.13
  -9   1   5    0.51    0.11
  -9   1   5    0.62    0.10
  -9   0   5    2.10    0.16
  -9   0   5    1.59    0.16
  -9   0   5    1.82    0.14
  -9  -1   5    0.52    0.10
  -9  -1   5    0.61    0.10
  -9  -1   5    0.79    0.11
  -9  -1   5    0.67    0.10
  -9  -2   5    0.13    0.09
  -9  -2   5    0.00    0.08
  -9  -3   5    0.35    0.11
  -9  -3   5    0.21    0.09
  -9  -4   5    1.01    0.14
  -9  -4   5    1.15    0.15
  -8   5   5    1.66    0.18
  -8   5   5    1.20    0.19
  -8   4   5   10.78    0.33
  -8   4   5   11.10    0.37
  -8   3   5    2.11    0.16
  -8   3   5    1.70    0.17
  -8   2   5    3.32    0.16
  -8   2   5    3.31    0.20
  -8   2   5    3.23    0.19
  -8   1   5    0.01    0.08
  -8   1   5    0.05    0.06
  -8   1   5    0.00    0.07
  -8   0   5    0.04    0.06
  -8   0   5    0.03    0.07
  -8   0   5    0.03    0.07
  -8  -1   5   -0.09    0.05
  -8  -1   5    0.04    0.07
  -8  -1   5   -0.01    0.07
  -8  -1   5    0.02    0.07
  -8  -2   5    3.39    0.21
  -8  -2   5    3.27    0.16
  -8  -2   5    3.34    0.17
   8   3  -5    1.76    0.16
  -8  -3   5    1.89    0.15
  -8  -3   5    2.04    0.16
   8   4  -5   11.14    0.35
  -8  -4   5   11.49    0.34
  -8  -4   5   11.44    0.34
   8   5  -5    1.42    0.19
  -8  -5   5    1.32    0.16
  -8  -5   5    1.15    0.17
  -7   5   5    3.39    0.24
  -7   5   5    3.01    0.20
  -7   4   5    0.55    0.11
  -7   4   5    0.32    0.11
  -7   3   5    1.74    0.17
  -7   3   5    1.92    0.14
  -7   3   5    2.06    0.17
  -7   2   5    2.52    0.13
  -7   2   5    2.48    0.16
  -7   2   5    2.50    0.17
  -7   1   5    0.20    0.08
  -7   1   5    0.24    0.06
  -7   1   5    0.07    0.07
  -7   0   5    5.48    0.21
  -7   0   5    5.22    0.17
  -7   0   5    5.59    0.19
  -7  -1   5    0.22    0.07
  -7  -1   5    0.27    0.07
  -7  -1   5    0.20    0.06
  -7  -1   5    0.29    0.08
  -7  -2   5    2.70    0.13
  -7  -2   5    2.43    0.13
  -7  -2   5    2.60    0.14
  -7  -2   5    2.34    0.13
   7   3  -5    2.00    0.15
  -7  -3   5    2.24    0.16
  -7  -3   5    2.11    0.14
   7   4  -5    0.34    0.11
  -7  -4   5    0.40    0.11
  -7  -4   5    0.46    0.10
   7   5  -5    3.17    0.24
  -7  -5   5    3.50    0.22
  -7  -5   5    3.37    0.21
  -6   5   5    3.04    0.19
  -6   5   5    2.71    0.21
  -6   4   5    1.59    0.14
  -6   4   5    1.42    0.15
  -6   3   5    0.15    0.07
  -6   3   5    0.25    0.08
  -6   3   5    0.16    0.09
  -6   2   5    0.42    0.08
  -6   2   5    0.44    0.09
  -6   2   5    0.50    0.07
  -6   1   5   25.99    0.48
  -6   1   5   26.02    0.52
  -6   1   5   26.32    0.55
  -6   0   5    0.01    0.05
  -6   0   5    0.03    0.05
  -6   0   5    0.00    0.04
  -6  -1   5   25.70    0.48
  -6  -1   5   25.67    0.48
  -6  -1   5   25.03    0.49
  -6  -1   5   26.24    0.50
  -6  -2   5    0.28    0.07
  -6  -2   5    0.43    0.07
   6   3  -5    0.25    0.08
  -6  -3   5    0.33    0.09
  -6  -3   5    0.26    0.08
   6   4  -5    1.71    0.16
  -6  -4   5    1.89    0.15
  -6  -4   5    1.56    0.14
   6   5  -5    2.89    0.22
  -6  -5   5    2.90    0.19
  -6  -5   5    2.95    0.20
  -5   5   5    2.23    0.17
  -5   5   5    1.87    0.18
  -5   4   5    2.19    0.14
  -5   4   5    2.31    0.17
  -5   4   5    2.17    0.18
  -5   3   5    6.02    0.22
  -5   3   5    5.84    0.19
  -5   3   5    5.99    0.24
  -5   2   5    6.59    0.23
  -5   2   5    6.08    0.17
  -5   2   5    5.97    0.21
   5  -1  -5    0.38    0.05
  -5   1   5    0.33    0.07
  -5   1   5    0.27    0.06
  -5   1   5    0.33    0.05
   5   0  -5    1.10    0.07
  -5   0   5    1.14    0.09
  -5   0   5    1.26    0.10
  -5   0   5    1.11    0.07
   5   1  -5    0.33    0.05
   5   1  -5    0.32    0.06
  -5  -1   5    0.27    0.06
  -5  -1   5    0.34    0.06
  -5  -1   5    0.35    0.05
  -5  -1   5    0.35    0.05
  -5  -2   5    5.98    0.18
  -5  -2   5    5.89    0.17
   5   3  -5    5.63    0.20
  -5  -3   5    5.85    0.19
  -5  -3   5    5.88    0.20
   5   4  -5    2.42    0.17
  -5  -4   5    2.47    0.15
  -5  -4   5    2.40    0.16
   5   5  -5    2.21    0.19
  -5  -5   5    1.98    0.17
  -5  -5   5    1.93    0.17
  -4   6   5    0.14    0.10
  -4   6   5   -0.02    0.11
  -4   5   5   14.57    0.38
  -4   5   5   13.90    0.40
  -4   4   5    5.78    0.23
  -4   4   5    5.97    0.20
  -4   4   5    5.62    0.21
  -4   4   5    5.36    0.24
  -4   3   5    7.65    0.21
  -4   3   5    7.47    0.19
  -4   3   5    7.67    0.26
  -4   3   5    7.36    0.24
   4  -2  -5    9.15    0.21
  -4   2   5    9.36    0.21
  -4   2   5    8.80    0.19
  -4   2   5    9.31    0.25
  -4   2   5    9.41    0.27
   4  -1  -5   23.79    0.42
  -4   1   5   24.04    0.42
  -4   1   5   24.21    0.47
  -4   1   5   24.42    0.48
  -4   0   5    0.02    0.04
  -4   0   5    0.00    0.03
   4   1  -5   24.67    0.45
   4   1  -5   23.83    0.42
  -4  -1   5   23.87    0.45
  -4  -1   5   24.44    0.45
  -4  -1   5   24.08    0.42
  -4  -1   5   24.51    0.43
   4   2  -5    9.09    0.21
  -4  -2   5    9.04    0.21
  -4  -2   5    8.93    0.23
  -4  -3   5    7.39    0.22
  -4  -3   5    7.61    0.21
   4   4  -5    5.74    0.23
  -4  -4   5    5.89    0.21
  -4  -4   5    5.72    0.21
  -4  -5   5   14.84    0.39
  -4  -5   5   14.94    0.40
  -4  -6   5    0.01    0.10
  -4  -6   5    0.11    0.12
  -3   6   5    0.18    0.11
  -3   6   5    0.00    0.10
  -3   5   5    2.52    0.16
  -3   5   5    2.57    0.18
  -3   5   5    2.40    0.16
  -3   4   5    0.32    0.07
  -3   4   5    0.53    0.10
  -3   4   5    0.43    0.09
  -3   4   5    0.37    0.08
  -3   3   5    9.25    0.26
  -3   3   5    9.21    0.22
  -3   3   5    9.08    0.23
  -3   3   5    9.14    0.28
   3  -2  -5   25.75    0.46
  -3   2   5   26.81    0.54
  -3   2   5   26.56    0.47
  -3   2   5   26.33    0.47
  -3   2   5   27.11    0.52
  -3   1   5    1.82    0.10
  -3   1   5    1.80    0.07
  -3   1   5    1.64    0.09
   3   0  -5   41.86    0.73
  -3   0   5   41.99    0.71
  -3   0   5   41.82    0.72
  -3  -1   5    1.71    0.07
  -3  -1   5    1.58    0.09
  -3  -2   5   26.93    0.50
  -3  -2   5   26.69    0.48
   3   3  -5    9.24    0.24
  -3  -3   5    9.41    0.24
  -3  -3   5    9.46    0.24
  -3  -4   5    0.38    0.08
  -3  -4   5    0.29    0.08
  -3  -5   5    2.69    0.18
  -3  -5   5    2.84    0.17
  -3  -6   5    0.02    0.11
  -3  -6   5    0.09    0.12
   2  -6  -5    0.32    0.11
  -2   6   5    0.26    0.11
  -2   6   5    0.17    0.11
  -2   6   5    0.10    0.09
   2  -5  -5    1.87    0.15
  -2   5   5    1.62    0.14
  -2   5   5    2.00    0.16
  -2   5   5    1.62    0.17
  -2   5   5    1.61    0.15
  -2   4   5   16.29    0.37
  -2   4   5   16.69    0.40
  -2   4   5   16.08    0.41
  -2   4   5   16.59    0.38
   2  -3  -5    1.79    0.10
  -2   3   5    1.64    0.12
  -2   3   5    1.75    0.10
  -2   3   5    1.94    0.11
  -2   3   5    1.71    0.12
   2  -2  -5   23.47    0.42
  -2   2   5   24.51    0.49
  -2   2   5   24.21    0.44
  -2   2   5   23.34    0.42
  -2   2   5   24.14    0.47
  -2   1   5    3.95    0.11
  -2   1   5    4.01    0.14
  -2   1   5    3.85    0.13
  -2   0   5    0.00    0.03
  -2   0   5   -0.02    0.03
  -2  -1   5    4.06    0.12
   2   2  -5   23.11    0.42
  -2  -2   5   23.70    0.42
  -2  -2   5   23.90    0.44
   2   3  -5    1.82    0.10
  -2  -3   5    1.84    0.11
  -2  -3   5    1.88    0.11
  -2  -4   5   16.60    0.38
  -2  -4   5   16.50    0.38
  -2  -5   5    2.09    0.16
  -2  -5   5    1.75    0.15
  -2  -6   5    0.07    0.10
  -2  -6   5    0.14    0.11
   1  -6  -5    9.50    0.30
  -1   6   5    8.36    0.31
  -1   6   5    8.30    0.31
  -1   6   5    8.75    0.31
   1  -5  -5    0.99    0.11
  -1   5   5    1.06    0.12
  -1   5   5    1.47    0.15
  -1   5   5    1.11    0.15
  -1   5   5    1.10    0.13
   1  -4  -5    1.16    0.10
  -1   4   5    1.38    0.14
  -1   4   5    1.44    0.12
  -1   4   5    1.44    0.14
  -1   4   5    1.24    0.12
   1  -3  -5    7.28    0.20
  -1   3   5    7.36    0.24
  -1   3   5    7.68    0.21
  -1   3   5    7.46    0.20
   1  -2  -5    1.95    0.08
  -1   2   5    2.08    0.12
  -1   2   5    2.05    0.08
  -1   2   5    2.18    0.10
  -1   1   5   11.43    0.24
  -1   1   5   10.82    0.26
  -1   1   5   11.15    0.22
  -1   0   5   97.15    1.55
  -1  -1   5   11.00    0.22
   1   2  -5    1.97    0.08
  -1  -2   5    2.22    0.09
  -1  -2   5    2.09    0.10
   1   3  -5    7.37    0.20
  -1  -3   5    7.70    0.20
  -1  -3   5    7.80    0.21
   1   4  -5    1.21    0.12
  -1  -4   5    1.12    0.10
  -1  -4   5    1.34    0.12
  -1  -5   5    1.34    0.14
  -1  -5   5    1.27    0.14
  -1  -6   5    9.44    0.33
  -1  -6   5    8.74    0.31
   0  -6  -5   -0.08    0.09
   0   6   5   -0.05    0.08
   0   6   5   -0.02    0.10
   0   6   5   -0.06    0.09
   0  -5  -5    0.84    0.11
   0   5   5    0.89    0.13
   0   5   5    0.88    0.12
   0   5   5    0.67    0.11
   0   5   5    0.77    0.13
   0  -4  -5   10.55    0.26
   0   4   5   10.60    0.28
   0   4   5   10.86    0.29
   0   4   5   10.56    0.31
   0  -3  -5    0.02    0.04
   0  -3  -5    0.10    0.05
   0   3   5    0.10    0.05
   0   3   5    0.05    0.04
   0   3   5    0.03    0.05
   0  -2  -5    6.45    0.16
   0   2   5    7.01    0.19
   0   1   5   17.31    0.34
   0   1   5   16.97    0.31
   0   0   5    0.02    0.03
   0  -1   5   16.54    0.30
   0   2  -5    6.80    0.17
   0  -2   5    7.15    0.17
   0  -2   5    7.24    0.17
   0   3  -5    0.03    0.04
   0  -3   5    0.01    0.04
   0  -3   5    0.03    0.05
   0   4  -5   10.00    0.27
   0  -4   5   10.19    0.27
   0  -4   5   10.28    0.28
   0  -5   5    1.04    0.12
   0  -5   5    0.75    0.11
   0  -6   5    0.09    0.10
   0  -6   5   -0.07    0.09
  -1  -6  -5    4.83    0.22
   1   6   5    4.66    0.25
   1   6   5    4.52    0.24
  -1  -5  -5    3.26    0.17
   1   5   5    3.90    0.20
   1   5   5    3.16    0.20
   1   5   5    3.56    0.19
  -1  -4  -5    1.25    0.10
   1   4   5    1.37    0.13
   1   4   5    1.69    0.13
   1   4   5    1.20    0.13
  -1  -3  -5    2.86    0.12
  -1  -3  -5    2.73    0.11
   1   3   5    2.71    0.10
   1   3   5    2.82    0.12
   1   3   5    3.02    0.14
  -1  -2  -5   20.89    0.39
   1   2   5   21.53    0.42
   1   2   5   21.80    0.40
   1   2   5   21.32    0.39
  -1  -1  -5    1.33    0.06
   1   1   5    1.22    0.06
   1   1   5    1.29    0.08
   1   1   5    1.44    0.06
   1   1   5    1.38    0.07
   1   0   5   75.49    1.22
  -1   1  -5    1.26    0.06
   1  -1   5    1.25    0.06
   1  -1   5    1.37    0.06
   1  -1   5    1.34    0.08
   1  -1   5    1.31    0.07
  -1   2  -5   19.91    0.38
   1  -2   5   21.02    0.38
   1  -2   5   21.59    0.39
  -1   3  -5    2.66    0.12
   1  -3   5    3.12    0.13
   1  -3   5    2.82    0.12
  -1   4  -5    1.14    0.11
   1  -4   5    1.36    0.11
   1  -4   5    1.42    0.12
   1  -5   5    3.67    0.18
   1  -5   5    3.77    0.19
   1  -6   5    4.47    0.24
   1  -6   5    4.67    0.23
  -2  -6  -5    2.55    0.18
   2   6   5    2.06    0.20
   2   6   5    1.85    0.19
  -2  -5  -5    0.39    0.09
   2   5   5    0.45    0.11
   2   5   5    0.53    0.11
   2   5   5    0.43    0.10
  -2  -4  -5    0.16    0.06
  -2  -4  -5    0.18    0.08
   2   4   5    0.17    0.07
   2   4   5    0.06    0.07
  -2  -3  -5    1.89    0.09
  -2  -3  -5    1.85    0.10
   2   3   5    2.06    0.12
   2   3   5    1.85    0.10
   2   3   5    2.16    0.11
  -2  -2  -5   14.79    0.30
   2   2   5   14.93    0.30
   2   2   5   15.28    0.31
   2   2   5   14.99    0.33
  -2  -1  -5   27.94    0.49
   2   1   5   28.61    0.51
   2   1   5   29.15    0.53
   2   1   5   29.00    0.50
  -2   0  -5    0.01    0.03
   2   0   5    0.00    0.03
   2   0   5    0.03    0.04
  -2   1  -5   26.96    0.47
   2  -1   5   26.57    0.49
   2  -1   5   27.46    0.51
   2  -1   5   28.39    0.48
   2  -1   5   27.43    0.45
  -2   2  -5   14.39    0.30
   2  -2   5   14.93    0.32
   2  -2   5   14.86    0.30
   2  -2   5   14.51    0.28
  -2   3  -5    1.77    0.11
   2  -3   5    1.77    0.10
   2  -3   5    1.78    0.12
   2  -3   5    1.84    0.11
  -2   4  -5    0.06    0.06
   2  -4   5    0.03    0.06
   2  -4   5    0.09    0.07
   2  -4   5    0.22    0.07
   2  -5   5    0.44    0.10
   2  -5   5    0.45    0.09
   2  -5   5    0.51    0.10
   2  -6   5    2.12    0.19
   2  -6   5    2.05    0.17
   3   6   5    1.10    0.16
   3   6   5    0.66    0.14
  -3  -5  -5    6.32    0.22
   3   5   5    6.68    0.27
   3   5   5    6.46    0.30
  -3  -4  -5    3.80    0.14
  -3  -4  -5    3.47    0.18
   3   4   5    3.53    0.15
   3   4   5    3.50    0.18
   3   4   5    3.86    0.17
  -3  -3  -5   20.47    0.38
  -3  -3  -5   20.43    0.42
   3   3   5   20.54    0.43
   3   3   5   20.78    0.41
   3   3   5   20.87    0.45
  -3  -2  -5    0.71    0.07
   3   2   5    0.45    0.07
   3   2   5    0.63    0.07
   3   2   5    0.78    0.08
  -3  -1  -5   15.73    0.31
   3   1   5   15.78    0.32
   3   1   5   15.52    0.31
   3   1   5   15.35    0.34
  -3   0  -5    3.19    0.11
   3   0   5    3.07    0.12
   3   0   5    3.30    0.11
   3   0   5    2.95    0.12
  -3   1  -5   15.01    0.31
  -3   1  -5   14.93    0.30
   3  -1   5   15.51    0.31
   3  -1   5   15.13    0.33
  -3   2  -5    0.56    0.07
  -3   2  -5    0.60    0.07
   3  -2   5    0.66    0.08
   3  -2   5    0.64    0.06
   3  -2   5    0.57    0.07
  -3   3  -5   20.77    0.42
   3  -3   5   20.14    0.43
   3  -3   5   20.22    0.40
   3  -3   5   20.66    0.43
  -3   4  -5    3.26    0.17
   3  -4   5    3.35    0.17
   3  -4   5    3.54    0.17
   3  -4   5    3.69    0.15
   3  -5   5    6.49    0.24
   3  -5   5    5.85    0.25
   3  -5   5    6.57    0.23
   3  -6   5    1.16    0.14
   3  -6   5    1.10    0.16
   4   5   5    9.34    0.33
   4   5   5    9.29    0.31
  -4  -4  -5    1.13    0.15
   4   4   5    1.07    0.13
   4   4   5    0.94    0.13
   4   4   5    1.04    0.10
  -4  -3  -5    1.63    0.11
   4   3   5    1.52    0.11
   4   3   5    1.47    0.11
   4   3   5    1.65    0.13
  -4  -2  -5    0.51    0.07
   4   2   5    0.65    0.09
   4   2   5    0.63    0.08
   4   2   5    0.65    0.08
  -4  -1  -5    4.47    0.14
   4   1   5    4.53    0.15
   4   1   5    4.72    0.16
   4   1   5    4.48    0.16
  -4   0  -5    0.02    0.04
   4   0   5   -0.04    0.04
   4   0   5    0.01    0.04
   4   0   5   -0.01    0.04
  -4   1  -5    4.03    0.15
  -4   1  -5    4.62    0.14
   4  -1   5    4.54    0.15
   4  -1   5    4.42    0.16
  -4   2  -5    0.56    0.07
  -4   2  -5    0.59    0.08
  -4   2  -5    0.53    0.07
   4  -2   5    0.44    0.07
   4  -2   5    0.46    0.05
   4  -2   5    0.58    0.08
  -4   3  -5    1.47    0.10
  -4   3  -5    1.33    0.11
  -4   3  -5    1.43    0.11
   4  -3   5    1.54    0.13
   4  -3   5    1.63    0.13
   4  -3   5    1.50    0.10
  -4   4  -5    0.93    0.11
   4  -4   5    0.99    0.10
   4  -4   5    0.93    0.11
   4  -4   5    0.92    0.11
   4  -5   5    9.35    0.31
   4  -5   5    8.83    0.28
   4  -5   5    9.08    0.30
   5   5   5    4.25    0.24
   5   5   5    4.36    0.23
   5   4   5    2.97    0.16
   5   4   5    3.08    0.19
   5   4   5    3.04    0.17
  -5  -3  -5    6.34    0.21
   5   3   5    5.66    0.22
   5   3   5    6.32    0.21
   5   3   5    5.83    0.21
  -5  -2  -5    7.78    0.22
   5   2   5    7.49    0.23
   5   2   5    7.58    0.24
   5   2   5    7.52    0.22
  -5  -1  -5    2.82    0.12
   5   1   5    2.60    0.12
   5   1   5    2.62    0.13
   5   1   5    2.51    0.13
  -5   0  -5    0.01    0.05
  -5   0  -5    0.03    0.04
   5   0   5    0.06    0.04
   5   0   5   -0.01    0.05
   5   0   5   -0.01    0.04
  -5   1  -5    2.79    0.12
  -5   1  -5    2.57    0.13
   5  -1   5    2.47    0.13
   5  -1   5    2.74    0.13
  -5   2  -5    7.19    0.21
  -5   2  -5    7.52    0.23
  -5   2  -5    7.64    0.22
   5  -2   5    7.41    0.23
   5  -2   5    7.30    0.22
   5  -2   5    7.09    0.17
  -5   3  -5    6.09    0.21
  -5   3  -5    5.93    0.19
  -5   3  -5    6.09    0.21
   5  -3   5    5.55    0.17
   5  -3   5    5.87    0.21
   5  -3   5    5.86    0.21
  -5   4  -5    2.62    0.17
   5  -4   5    2.83    0.17
   5  -4   5    2.83    0.14
   5  -4   5    2.64    0.17
   5  -5   5    4.76    0.20
   5  -5   5    4.29    0.22
   6   5   5    1.56    0.18
   6   5   5    2.02    0.19
   6   4   5    1.52    0.15
   6   4   5    1.31    0.14
   6   4   5    1.22    0.15
  -6  -3  -5    2.75    0.16
   6   3   5    2.95    0.16
   6   3   5    2.81    0.16
   6   3   5    2.94    0.18
  -6  -2  -5    5.29    0.19
   6   2   5    4.63    0.18
   6   2   5    4.46    0.19
   6   2   5    4.56    0.19
  -6  -1  -5   15.86    0.36
   6   1   5   15.75    0.36
   6   1   5   15.97    0.37
   6   1   5   15.54    0.36
  -6   0  -5    0.04    0.05
  -6   0  -5    0.02    0.05
   6   0   5   -0.01    0.05
   6   0   5    0.01    0.05
   6   0   5    0.01    0.05
  -6   1  -5   15.99    0.36
  -6   1  -5   15.82    0.36
   6  -1   5   16.00    0.36
   6  -1   5   15.68    0.37
   6  -1   5   15.54    0.36
  -6   2  -5    4.75    0.20
  -6   2  -5    4.56    0.18
  -6   2  -5    5.04    0.19
   6  -2   5    4.71    0.14
   6  -2   5    5.02    0.19
   6  -2   5    4.52    0.18
  -6   3  -5    2.83    0.16
  -6   3  -5    3.11    0.16
  -6   3  -5    2.91    0.17
   6  -3   5    2.88    0.13
   6  -3   5    2.79    0.16
   6  -3   5    2.77    0.16
  -6   4  -5    1.26    0.14
   6  -4   5    1.13    0.13
   6  -4   5    1.30    0.13
   6  -4   5    1.41    0.12
   6  -5   5    1.69    0.15
   6  -5   5    1.53    0.17
   7   5   5    0.13    0.13
   7   5   5    0.24    0.12
   7   4   5    0.03    0.09
   7   4   5   -0.09    0.07
   7   4   5    0.14    0.09
  -7  -3  -5    0.05    0.08
   7   3   5    0.10    0.08
   7   3   5   -0.02    0.07
   7   3   5   -0.04    0.07
  -7  -2  -5    4.41    0.19
   7   2   5    4.73    0.20
   7   2   5    4.51    0.20
   7   2   5    4.42    0.19
  -7  -1  -5   -0.08    0.05
   7   1   5   -0.03    0.05
   7   1   5    0.07    0.07
   7   1   5   -0.03    0.06
  -7   0  -5   13.62    0.35
  -7   0  -5   13.64    0.34
   7   0   5   14.14    0.34
   7   0   5   13.33    0.34
   7   0   5   13.19    0.34
  -7   1  -5   -0.02    0.06
  -7   1  -5    0.09    0.07
   7  -1   5   -0.05    0.06
   7  -1   5   -0.07    0.05
   7  -1   5    0.03    0.06
  -7   2  -5    4.36    0.19
  -7   2  -5    4.60    0.21
  -7   2  -5    4.38    0.20
   7  -2   5    4.42    0.19
   7  -2   5    4.77    0.20
  -7   3  -5   -0.01    0.08
  -7   3  -5    0.00    0.08
  -7   3  -5    0.07    0.09
   7  -3   5   -0.03    0.08
   7  -3   5   -0.01    0.07
  -7   4  -5    0.20    0.14
   7  -4   5   -0.06    0.08
   7  -4   5    0.06    0.09
   7  -5   5    0.38    0.14
   8   4   5    5.07    0.26
   8   4   5    5.02    0.25
   8   4   5    5.09    0.25
  -8  -3  -5    6.94    0.27
   8   3   5    7.01    0.27
   8   3   5    6.81    0.26
   8   3   5    7.14    0.28
  -8  -2  -5   15.13    0.40
   8   2   5   15.43    0.40
   8   2   5   15.55    0.41
   8   2   5   15.36    0.40
  -8  -1  -5    5.00    0.22
  -8  -1  -5    5.40    0.21
   8   1   5    5.20    0.21
   8   1   5    5.19    0.22
   8   1   5    5.23    0.22
  -8   0  -5    0.06    0.08
  -8   0  -5    0.02    0.07
   8   0   5   -0.06    0.06
   8   0   5   -0.05    0.07
   8   0   5   -0.01    0.07
  -8   1  -5    5.36    0.21
  -8   1  -5    4.68    0.24
  -8   1  -5    5.62    0.22
   8  -1   5    5.26    0.22
   8  -1   5    4.81    0.21
   8  -1   5    5.10    0.20
  -8   2  -5   15.42    0.39
  -8   2  -5   14.90    0.39
  -8   2  -5   14.66    0.42
   8  -2   5   14.84    0.39
   8  -2   5   14.51    0.39
  -8   3  -5    7.17    0.30
  -8   3  -5    6.99    0.27
  -8   3  -5    7.35    0.27
   8  -3   5    6.86    0.27
   8  -3   5    6.93    0.26
   8  -4   5    4.78    0.25
   9   4   5    0.28    0.13
   9   4   5    0.26    0.11
   9   4   5    0.12    0.11
   9   3   5    0.02    0.09
   9   3   5   -0.03    0.09
   9   3   5    0.03    0.10
  -9  -2  -5   10.32    0.33
   9   2   5   10.37    0.34
   9   2   5   10.60    0.34
   9   2   5   10.89    0.34
  -9  -1  -5    1.14    0.15
  -9  -1  -5    0.98    0.13
   9   1   5    1.12    0.13
   9   1   5    1.14    0.14
   9   1   5    1.27    0.13
  -9   0  -5    1.32    0.14
  -9   0  -5    1.52    0.16
   9   0   5    1.32    0.14
   9   0   5    1.34    0.13
   9   0   5    1.21    0.14
  -9   1  -5    1.05    0.13
  -9   1  -5    1.12    0.14
   9  -1   5    1.32    0.14
   9  -1   5    1.20    0.13
   9  -1   5    1.08    0.13
  -9   2  -5   10.71    0.34
  -9   2  -5   10.05    0.33
   9  -2   5   10.54    0.33
   9  -2   5   10.01    0.33
  -9   3  -5    0.06    0.10
  -9   3  -5    0.05    0.10
   9  -3   5   -0.04    0.09
   9  -3   5   -0.03    0.09
   9  -4   5    0.27    0.14
  10   3   5    0.31    0.13
  10   3   5    0.30    0.13
  10   3   5    0.22    0.12
  10   2   5    4.19    0.23
  10   2   5    4.21    0.25
  10   2   5    4.52    0.24
 -10  -1  -5    3.74    0.22
 -10  -1  -5    3.90    0.23
  10   1   5    3.93    0.23
  10   1   5    3.96    0.22
  10   1   5    4.32    0.22
 -10   0  -5   -0.06    0.09
 -10   0  -5   -0.11    0.09
  10   0   5   -0.17    0.09
  10   0   5   -0.07    0.10
  10   0   5    0.05    0.09
 -10   1  -5    4.12    0.22
 -10   1  -5    4.05    0.23
  10  -1   5    3.60    0.22
  10  -1   5    4.01    0.23
 -10   2  -5    4.03    0.24
 -10   2  -5    4.21    0.23
  10  -2   5    4.28    0.24
  10  -2   5    4.19    0.24
 -10   3  -5    0.15    0.12
  10  -3   5    0.23    0.13
  10  -3   5    0.15    0.12
  11   2   5    1.22    0.29
  11   2   5    1.22    0.18
  11   2   5    0.80    0.15
 -11  -1  -5    0.17    0.12
 -11  -1  -5    0.14    0.13
  11   1   5    0.08    0.12
  11   1   5    0.11    0.10
 -11   0  -5    0.83    0.15
 -11   0  -5    0.74    0.15
  11   0   5    0.78    0.14
  11   0   5    0.79    0.15
 -11   1  -5    0.21    0.12
 -11   1  -5    0.06    0.12
  11  -1   5    0.07    0.10
  11  -1   5    0.26    0.13
 -11   2  -5    1.38    0.19
  11  -2   5    0.85    0.17
  11  -2   5    1.12    0.17
 -12   0  -5    0.17    0.14
  12   0   5    0.04    0.14
  12   0   5   -0.05    0.12
 -12   1   6    0.43    0.13
 -12   1   6    0.28    0.14
 -12   0   6    0.39    0.11
 -12   0   6    0.69    0.15
 -12   0   6    0.68    0.14
 -12  -1   6    0.40    0.12
 -12  -1   6    0.35    0.14
 -11   2   6    0.73    0.16
 -11   2   6    0.67    0.12
 -11   1   6    0.04    0.10
 -11   1   6    0.02    0.11
 -11   0   6   -0.06    0.10
 -11   0   6    0.08    0.10
 -11  -1   6    0.26    0.12
 -11  -1   6    0.34    0.11
 -11  -1   6    0.03    0.09
 -11  -2   6    0.76    0.14
 -11  -2   6    0.86    0.13
 -10   3   6    1.29    0.15
 -10   3   6    1.00    0.16
 -10   2   6    1.12    0.16
 -10   2   6    1.51    0.15
 -10   1   6    0.10    0.10
 -10   1   6    0.09    0.09
 -10   0   6    1.27    0.15
 -10   0   6    1.20    0.13
 -10  -1   6    0.11    0.10
 -10  -1   6   -0.03    0.09
 -10  -1   6    0.03    0.08
 -10  -2   6    1.32    0.14
 -10  -2   6    1.40    0.15
 -10  -3   6    1.29    0.15
 -10  -3   6    1.02    0.14
  -9   4   6    0.16    0.14
  -9   4   6    0.11    0.11
  -9   3   6    0.62    0.12
  -9   3   6    0.59    0.14
  -9   2   6   -0.13    0.09
  -9   2   6   -0.06    0.08
  -9   1   6   11.58    0.34
  -9   1   6   11.17    0.36
  -9   1   6   11.64    0.31
  -9   0   6    0.05    0.09
  -9   0   6   -0.06    0.08
  -9   0   6    0.02    0.07
  -9  -1   6   11.52    0.30
  -9  -1   6   11.38    0.31
  -9  -1   6   11.27    0.32
  -9  -1   6   10.96    0.33
  -9  -2   6   -0.03    0.07
  -9  -2   6   -0.04    0.09
  -9  -3   6    0.60    0.12
  -9  -3   6    0.53    0.11
  -9  -4   6   -0.02    0.12
  -9  -4   6    0.16    0.10
  -8   4   6    1.06    0.14
  -8   4   6    0.85    0.15
  -8   3   6    2.91    0.17
  -8   3   6    3.01    0.21
  -8   2   6    0.73    0.15
  -8   2   6    0.47    0.09
  -8   2   6    0.51    0.11
  -8   1   6    0.10    0.08
  -8   1   6    0.08    0.08
  -8   1   6    0.08    0.07
  -8   0   6    0.80    0.11
  -8   0   6    0.59    0.11
  -8   0   6    0.76    0.09
  -8  -1   6    0.14    0.08
  -8  -1   6    0.05    0.07
  -8  -1   6    0.09    0.07
  -8  -1   6    0.13    0.07
  -8  -2   6    0.56    0.10
  -8  -2   6    0.58    0.09
  -8  -3   6    2.69    0.18
  -8  -3   6    2.94    0.17
  -8  -4   6    0.92    0.14
  -8  -4   6    1.07    0.14
  -7   5   6    6.25    0.31
  -7   5   6    6.22    0.27
  -7   4   6    5.19    0.26
  -7   4   6    5.26    0.22
  -7   3   6    2.53    0.15
  -7   3   6    2.52    0.18
  -7   2   6    4.91    0.18
  -7   2   6    5.03    0.23
  -7   2   6    4.98    0.22
  -7   1   6    7.30    0.26
  -7   1   6    7.33    0.24
  -7   1   6    7.80    0.21
  -7   0   6    0.01    0.05
  -7   0   6    0.02    0.07
  -7   0   6    0.02    0.06
  -7  -1   6    7.09    0.20
  -7  -1   6    7.27    0.23
  -7  -1   6    7.18    0.22
  -7  -1   6    7.31    0.21
  -7  -2   6    5.00    0.18
  -7  -2   6    5.64    0.20
  -7  -3   6    2.51    0.15
  -7  -3   6    2.42    0.16
  -7  -4   6    4.83    0.23
  -7  -4   6    4.97    0.22
  -7  -5   6    5.54    0.28
  -7  -5   6    5.95    0.26
  -6   5   6    0.94    0.14
  -6   5   6    1.00    0.16
  -6   4   6    0.18    0.10
  -6   4   6    0.34    0.09
  -6   3   6    3.03    0.18
  -6   3   6    2.85    0.20
  -6   3   6    3.35    0.15
  -6   2   6   14.67    0.32
  -6   2   6   14.49    0.37
  -6   2   6   14.44    0.39
  -6   1   6    1.10    0.08
  -6   1   6    1.18    0.11
  -6   1   6    1.14    0.12
  -6   0   6    5.36    0.15
  -6   0   6    5.50    0.20
  -6   0   6    5.23    0.18
  -6  -1   6    1.24    0.10
  -6  -1   6    1.10    0.10
  -6  -1   6    0.99    0.10
  -6  -1   6    1.11    0.09
  -6  -2   6   14.62    0.32
  -6  -2   6   14.48    0.34
  -6  -3   6    3.13    0.15
  -6  -3   6    3.22    0.17
  -6  -4   6    0.37    0.10
  -6  -4   6    0.36    0.09
  -6  -5   6    0.76    0.13
  -6  -5   6    1.01    0.15
  -5   5   6    2.22    0.17
  -5   5   6    1.71    0.18
  -5   4   6   10.96    0.30
  -5   4   6   10.90    0.34
  -5   3   6    1.46    0.14
  -5   3   6    1.56    0.16
  -5   3   6    1.38    0.11
  -5   2   6   13.46    0.34
  -5   2   6   13.36    0.28
  -5   2   6   12.93    0.36
  -5   1   6    0.32    0.05
  -5   1   6    0.17    0.06
  -5   1   6    0.37    0.08
  -5   0   6   -0.07    0.04
  -5   0   6   -0.01    0.04
  -5  -1   6    0.35    0.05
  -5  -1   6    0.33    0.06
  -5  -1   6    0.33    0.06
  -5  -1   6    0.28    0.06
  -5  -2   6   13.05    0.28
  -5  -2   6   12.59    0.30
  -5  -3   6    1.49    0.13
  -5  -3   6    1.61    0.12
  -5  -4   6    9.98    0.30
  -5  -4   6   10.98    0.30
  -5  -5   6    1.97    0.17
  -5  -5   6    2.01    0.18
  -4   5   6    0.21    0.09
  -4   5   6    0.21    0.11
  -4   4   6    0.56    0.12
  -4   4   6    0.82    0.10
  -4   4   6    0.61    0.11
  -4   3   6    1.35    0.13
  -4   3   6    1.47    0.11
  -4   3   6    1.49    0.09
  -4   3   6    1.59    0.15
  -4   2   6    1.36    0.08
  -4   2   6    1.08    0.11
  -4   2   6    1.25    0.08
  -4   2   6    1.28    0.12
  -4   1   6    3.72    0.16
  -4   1   6    3.46    0.14
  -4   1   6    3.30    0.10
  -4   0   6   56.70    0.95
  -4   0   6   56.30    0.97
   4   1  -6    3.51    0.13
  -4  -1   6    3.57    0.12
  -4  -1   6    3.62    0.13
  -4  -1   6    3.44    0.13
  -4  -2   6    1.29    0.08
  -4  -2   6    1.16    0.10
  -4  -3   6    1.42    0.12
  -4  -3   6    1.51    0.11
  -4  -4   6    0.56    0.10
  -4  -4   6    0.52    0.10
  -4  -5   6    0.21    0.09
  -4  -5   6    0.11    0.11
  -3   6   6   -0.09    0.11
  -3   6   6   -0.09    0.09
  -3   5   6    1.30    0.14
  -3   5   6    0.95    0.14
  -3   4   6    5.54    0.20
  -3   4   6    5.34    0.22
  -3   4   6    5.11    0.19
  -3   4   6    5.47    0.24
  -3   3   6    0.04    0.07
  -3   3   6    0.06    0.05
  -3   3   6    0.12    0.06
  -3   3   6    0.10    0.05
  -3   2   6    5.12    0.18
  -3   2   6    4.97    0.19
  -3   2   6    5.13    0.14
  -3   2   6    5.31    0.15
  -3   1   6   12.36    0.26
  -3   1   6   12.92    0.30
  -3   1   6   12.60    0.29
  -3   0   6   -0.02    0.03
  -3   0   6    0.01    0.04
  -3  -1   6   13.14    0.27
  -3  -1   6   12.48    0.25
  -3  -1   6   12.63    0.27
  -3  -2   6    5.02    0.14
  -3  -2   6    5.36    0.16
  -3  -3   6    0.13    0.07
  -3  -3   6    0.05    0.05
  -3  -4   6    5.62    0.21
  -3  -4   6    5.74    0.21
  -3  -5   6    1.43    0.15
  -3  -5   6    1.37    0.14
  -3  -6   6   -0.20    0.10
  -3  -6   6    0.10    0.10
  -2   6   6    2.47    0.21
  -2   6   6    2.66    0.20
  -2   5   6    4.71    0.21
  -2   5   6    4.54    0.21
  -2   5   6    4.89    0.23
  -2   4   6    1.58    0.12
  -2   4   6    1.39    0.14
  -2   4   6    1.26    0.12
  -2   4   6    1.46    0.16
  -2   3   6    5.65    0.21
  -2   3   6    6.28    0.18
  -2   3   6    6.06    0.23
  -2   3   6    6.37    0.19
  -2   2   6   11.72    0.28
  -2   2   6   11.29    0.26
  -2   2   6   11.54    0.23
  -2   2   6   11.61    0.30
  -2   1   6    0.02    0.04
  -2   1   6    0.07    0.04
  -2   1   6    0.08    0.03
  -2   0   6   32.75    0.59
  -2  -1   6    0.06    0.04
  -2  -1   6    0.01    0.03
  -2  -2   6   11.52    0.24
  -2  -2   6   11.86    0.26
  -2  -3   6    6.07    0.18
  -2  -3   6    6.31    0.19
  -2  -4   6    1.44    0.12
  -2  -4   6    1.33    0.12
  -2  -5   6    4.55    0.22
  -2  -5   6    4.55    0.21
  -2  -6   6    3.22    0.21
  -2  -6   6    2.89    0.20
  -1   6   6    1.60    0.17
  -1   6   6    1.66    0.17
  -1   6   6    1.30    0.16
  -1   5   6    1.01    0.13
  -1   5   6    0.95    0.13
  -1   5   6    1.21    0.15
  -1   4   6    0.10    0.06
  -1   4   6    0.02    0.06
  -1   4   6   -0.03    0.07
  -1   4   6    0.01    0.07
  -1   3   6    0.94    0.12
  -1   3   6    1.18    0.09
  -1   3   6    1.17    0.10
   1  -2  -6    9.89    0.21
  -1   2   6    9.49    0.20
  -1   2   6    9.66    0.27
  -1   2   6    9.59    0.23
  -1   1   6   23.97    0.43
  -1   1   6   24.39    0.45
  -1   1   6   23.70    0.48
  -1   0   6   -0.01    0.03
  -1  -1   6   24.24    0.44
  -1  -1   6   24.14    0.43
   1   2  -6    8.89    0.20
  -1  -2   6    9.35    0.20
  -1  -2   6    9.25    0.22
  -1  -3   6    1.20    0.10
  -1  -3   6    1.02    0.09
  -1  -4   6    0.00    0.07
  -1  -4   6    0.09    0.06
  -1  -5   6    0.97    0.13
  -1  -5   6    1.15    0.13
  -1  -6   6    1.34    0.16
  -1  -6   6    1.63    0.16
   0  -6  -6    0.43    0.11
   0   6   6    0.41    0.12
   0   6   6    0.29    0.12
   0   6   6    0.41    0.12
   0  -5  -6    7.27    0.24
   0   5   6    7.04    0.27
   0   5   6    7.39    0.27
   0   5   6    7.38    0.26
   0   4   6    1.83    0.14
   0   4   6    1.82    0.15
   0   4   6    2.02    0.13
   0   3   6   23.76    0.46
   0   3   6   24.12    0.49
   0   3   6   24.04    0.52
   0  -2  -6    1.97    0.08
   0   2   6    1.94    0.11
   0   2   6    2.01    0.08
   0   1   6   19.16    0.38
   0   1   6   19.40    0.36
   0   0   6    8.11    0.20
   0   0   6    8.21    0.17
   0  -1   6   18.49    0.34
   0   2  -6    1.89    0.08
   0  -2   6    1.96    0.09
   0  -2   6    1.91    0.09
   0  -3   6   24.21    0.47
   0  -3   6   24.58    0.47
   0  -4   6    1.85    0.13
   0  -4   6    1.80    0.13
   0  -5   6    7.66    0.27
   0  -5   6    6.94    0.25
   0  -6   6    0.48    0.12
   0  -6   6    0.43    0.12
  -1  -6  -6    0.12    0.10
   1   6   6    0.25    0.11
   1   6   6    0.37    0.13
   1   6   6    0.24    0.11
  -1  -5  -6   10.64    0.29
   1   5   6   10.63    0.34
   1   5   6   10.73    0.32
  -1  -4  -6    0.25    0.07
   1   4   6    0.19    0.07
   1   4   6    0.14    0.08
   1   4   6    0.16    0.07
   1   3   6    2.58    0.12
   1   3   6    2.29    0.10
   1   3   6    2.47    0.13
  -1  -2  -6    0.04    0.03
   1   2   6   -0.02    0.04
   1   2   6    0.01    0.03
   1   2   6    0.08    0.04
   1   1   6    4.67    0.14
   1   1   6    4.33    0.11
   1   1   6    4.63    0.11
   1   1   6    4.84    0.16
   1   0   6    0.02    0.04
   1  -1   6    4.53    0.12
   1  -1   6    4.71    0.12
   1  -1   6    4.69    0.15
  -1   2  -6    0.04    0.03
   1  -2   6   -0.02    0.03
   1  -2   6   -0.05    0.04
   1  -3   6    2.14    0.11
   1  -3   6    2.19    0.11
   1  -4   6    0.10    0.07
   1  -4   6    0.14    0.07
   1  -5   6   10.91    0.31
   1  -5   6   10.58    0.33
   1  -6   6    0.30    0.11
   1  -6   6    0.40    0.11
   2   6   6    2.93    0.24
   2   6   6    2.59    0.21
   2   6   6    2.87    0.23
  -2  -5  -6    4.93    0.21
   2   5   6    4.97    0.22
   2   5   6    4.70    0.23
  -2  -4  -6    6.46    0.19
   2   4   6    6.38    0.22
   2   4   6    6.19    0.24
   2   4   6    6.14    0.25
   2   3   6    4.33    0.15
   2   3   6    4.87    0.16
   2   3   6    4.50    0.18
  -2  -2  -6    8.25    0.20
   2   2   6    8.78    0.21
   2   2   6    9.03    0.24
   2   2   6    8.71    0.21
  -2  -1  -6    2.32    0.08
   2   1   6    2.41    0.10
   2   1   6    2.22    0.09
   2   1   6    2.23    0.11
  -2   0  -6    0.06    0.03
   2   0   6    0.08    0.03
   2   0   6    0.14    0.05
   2   0   6    0.10    0.05
  -2   1  -6    2.14    0.08
   2  -1   6    2.15    0.09
   2  -1   6    2.10    0.07
   2  -1   6    2.20    0.11
  -2   2  -6    7.81    0.19
   2  -2   6    8.11    0.23
   2  -2   6    7.75    0.20
   2  -2   6    8.07    0.20
   2  -2   6    8.17    0.19
  -2   3  -6    4.07    0.22
   2  -3   6    4.16    0.15
   2  -3   6    4.11    0.17
   2  -3   6    4.39    0.16
   2  -4   6    6.17    0.20
   2  -4   6    6.34    0.23
   2  -4   6    5.84    0.21
   2  -5   6    4.63    0.22
   2  -5   6    4.93    0.22
   2  -5   6    4.76    0.20
   2  -6   6    2.89    0.20
   2  -6   6    2.84    0.22
   3   5   6    1.02    0.15
   3   4   6    3.76    0.20
   3   4   6    3.86    0.18
   3   3   6    2.28    0.12
   3   3   6    2.58    0.13
   3   3   6    2.33    0.15
  -3  -2  -6   11.24    0.26
   3   2   6   12.08    0.27
   3   2   6   11.58    0.30
   3   2   6   11.71    0.27
  -3  -1  -6   24.79    0.45
   3   1   6   25.46    0.50
   3   1   6   25.31    0.48
   3   1   6   24.92    0.46
  -3   0  -6    0.01    0.03
   3   0   6   -0.03    0.04
   3   0   6    0.02    0.04
   3   0   6   -0.02    0.03
  -3   1  -6   24.12    0.45
   3  -1   6   24.73    0.49
   3  -1   6   25.27    0.46
  -3   2  -6   11.28    0.26
  -3   2  -6   11.32    0.25
   3  -2   6   11.58    0.24
   3  -2   6   11.44    0.29
   3  -2   6   11.39    0.26
  -3   3  -6    2.29    0.20
   3  -3   6    2.08    0.14
   3  -3   6    2.30    0.11
   3  -3   6    2.29    0.13
   3  -4   6    3.55    0.18
   3  -4   6    3.73    0.16
   3  -4   6    3.52    0.17
   3  -5   6    1.14    0.14
   3  -5   6    1.21    0.14
   3  -5   6    0.79    0.11
   4   5   6    0.04    0.09
   4   5   6    0.09    0.09
   4   4   6    0.01    0.06
   4   4   6    0.02    0.08
   4   4   6   -0.03    0.06
   4   3   6    0.48    0.08
   4   3   6    0.53    0.08
   4   3   6    0.34    0.08
  -4  -2  -6    5.82    0.18
   4   2   6    5.90    0.19
   4   2   6    5.73    0.20
   4   2   6    6.13    0.19
  -4  -1  -6    0.42    0.06
   4   1   6    0.22    0.05
   4   1   6    0.41    0.07
   4   1   6    0.33    0.07
  -4   0  -6   30.77    0.55
   4   0   6   30.57    0.55
   4   0   6   29.17    0.58
   4   0   6   30.31    0.58
  -4   1  -6    0.31    0.06
  -4   1  -6    0.39    0.06
   4  -1   6    0.40    0.07
   4  -1   6    0.43    0.07
  -4   2  -6    6.02    0.19
  -4   2  -6    6.02    0.18
   4  -2   6    5.71    0.15
   4  -2   6    6.17    0.19
   4  -2   6    6.10    0.20
  -4   3  -6    0.48    0.08
   4  -3   6    0.54    0.07
   4  -3   6    0.33    0.08
   4  -3   6    0.54    0.09
   4  -4   6    0.19    0.08
   4  -4   6    0.09    0.07
   4  -4   6    0.07    0.07
   4  -5   6    0.04    0.09
   4  -5   6    0.05    0.10
   4  -5   6   -0.11    0.08
   5   5   6    0.40    0.11
   5   5   6    0.33    0.12
   5   4   6   10.11    0.29
   5   4   6    9.55    0.33
   5   4   6    9.50    0.30
   5   3   6   11.05    0.33
   5   3   6   10.66    0.30
   5   3   6   10.93    0.30
  -5  -2  -6   25.30    0.52
   5   2   6   26.73    0.52
   5   2   6   26.10    0.55
   5   2   6   26.32    0.53
  -5  -1  -6    4.33    0.15
   5   1   6    4.11    0.16
   5   1   6    4.32    0.17
   5   1   6    4.21    0.17
  -5   0  -6    0.00    0.04
   5   0   6   -0.05    0.05
   5   0   6    0.04    0.06
   5   0   6    0.00    0.04
  -5   1  -6    4.08    0.15
  -5   1  -6    4.21    0.16
   5  -1   6    3.96    0.15
   5  -1   6    4.09    0.17
  -5   2  -6   24.97    0.51
  -5   2  -6   25.94    0.51
   5  -2   6   25.85    0.53
   5  -2   6   26.27    0.52
  -5   3  -6   10.79    0.27
   5  -3   6   10.69    0.30
   5  -3   6   10.64    0.25
   5  -3   6   10.48    0.30
   5  -4   6    9.96    0.31
   5  -4   6   10.42    0.27
   5  -4   6   10.22    0.31
   5  -5   6    0.47    0.12
   5  -5   6    0.54    0.11
   5  -5   6    0.56    0.17
   6   5   6    0.53    0.13
   6   5   6    0.56    0.14
   6   4   6    0.43    0.12
   6   4   6    0.30    0.09
   6   4   6    0.44    0.10
   6   3   6    0.31    0.09
   6   3   6    0.37    0.09
   6   3   6    0.32    0.08
   6   2   6   22.48    0.49
   6   2   6   22.35    0.48
   6   2   6   22.76    0.50
  -6  -1  -6    2.64    0.14
   6   1   6    2.65    0.14
   6   1   6    2.41    0.15
   6   1   6    2.53    0.15
  -6   0  -6    0.95    0.10
  -6   0  -6    0.93    0.11
   6   0   6    1.01    0.11
   6   0   6    1.02    0.10
   6   0   6    1.01    0.11
  -6   1  -6    2.44    0.13
  -6   1  -6    2.64    0.15
   6  -1   6    2.65    0.15
   6  -1   6    2.56    0.14
   6  -1   6    2.36    0.15
  -6   2  -6   22.81    0.49
  -6   2  -6   23.10    0.48
   6  -2   6   22.39    0.49
   6  -2   6   21.84    0.49
  -6   3  -6    0.36    0.09
   6  -3   6    0.28    0.09
   6  -3   6    0.44    0.10
   6  -4   6    0.33    0.11
   6  -4   6    0.56    0.12
   6  -5   6    0.66    0.14
   7   4   6    4.94    0.24
   7   4   6    5.43    0.27
   7   4   6    5.42    0.24
   7   3   6    1.66    0.17
   7   3   6    1.44    0.15
   7   3   6    1.44    0.14
   7   2   6    6.56    0.25
   7   2   6    6.79    0.25
   7   2   6    6.53    0.23
  -7  -1  -6   13.63    0.35
   7   1   6   13.37    0.35
   7   1   6   13.69    0.36
   7   1   6   13.91    0.36
  -7   0  -6    0.02    0.07
  -7   0  -6   -0.02    0.06
   7   0   6    0.04    0.06
   7   0   6   -0.04    0.06
   7   0   6   -0.07    0.06
  -7   1  -6   13.67    0.35
  -7   1  -6   14.51    0.37
   7  -1   6   14.30    0.36
   7  -1   6   13.28    0.36
   7  -1   6   14.23    0.36
  -7   2  -6    6.72    0.24
   7  -2   6    6.62    0.25
   7  -2   6    6.56    0.24
  -7   3  -6    1.67    0.17
  -7   3  -6    1.61    0.15
   7  -3   6    1.47    0.15
   7  -3   6    1.49    0.15
   7  -4   6    5.12    0.24
   7  -4   6    4.96    0.24
   8   4   6    0.13    0.11
   8   4   6    0.33    0.13
   8   4   6    0.11    0.09
   8   3   6    1.60    0.16
   8   3   6    1.97    0.18
   8   3   6    1.84    0.18
   8   2   6    0.51    0.11
   8   2   6    0.43    0.11
   8   2   6    0.44    0.10
   8   1   6    0.34    0.10
   8   1   6    0.13    0.08
   8   1   6    0.22    0.10
  -8   0  -6    0.67    0.15
  -8   0  -6    0.71    0.12
   8   0   6    0.60    0.10
   8   0   6    0.37    0.10
   8   0   6    0.64    0.11
  -8   1  -6    0.31    0.10
   8  -1   6    0.15    0.09
   8  -1   6    0.23    0.09
   8  -1   6    0.11    0.08
  -8   2  -6    0.64    0.12
   8  -2   6    0.48    0.11
   8  -2   6    0.49    0.10
   8  -2   6    0.52    0.11
  -8   3  -6    1.82    0.17
   8  -3   6    1.76    0.17
   8  -3   6    1.33    0.15
   8  -4   6    0.22    0.12
   8  -4   6    0.03    0.11
   9   3   6    0.69    0.13
   9   3   6    1.15    0.16
   9   3   6    1.10    0.15
   9   2   6    0.12    0.09
   9   2   6    0.15    0.09
   9   2   6    0.13    0.11
   9   1   6   13.31    0.37
   9   1   6   13.01    0.39
   9   1   6   12.51    0.37
  -9   0  -6    0.00    0.09
   9   0   6    0.14    0.08
   9   0   6    0.01    0.08
   9   0   6    0.02    0.08
  -9   1  -6   12.66    0.38
   9  -1   6   12.87    0.38
   9  -1   6   12.19    0.37
   9  -1   6   13.24    0.36
  -9   2  -6    0.34    0.12
   9  -2   6    0.21    0.10
   9  -2   6    0.17    0.11
   9  -2   6    0.21    0.10
  -9   3  -6    1.08    0.15
   9  -3   6    1.23    0.17
   9  -3   6    0.98    0.15
  10   3   6    2.62    0.23
  10   3   6    2.60    0.22
  10   3   6    2.73    0.23
  10   2   6    1.01    0.15
  10   2   6    0.72    0.13
  10   2   6    0.89    0.15
  10   1   6   -0.07    0.09
  10   1   6   -0.01    0.10
  10   1   6    0.08    0.09
 -10   0  -6    0.73    0.14
  10   0   6    0.44    0.11
  10   0   6    0.65    0.13
  10   0   6    0.68    0.12
 -10   1  -6    0.07    0.11
  10  -1   6    0.00    0.10
  10  -1   6   -0.01    0.08
 -10   2  -6    1.03    0.16
  10  -2   6    0.88    0.15
  10  -2   6    0.86    0.14
 -10   3  -6    2.89    0.23
  10  -3   6    2.37    0.23
  10  -3   6    2.91    0.23
  11   1   6    0.12    0.14
  11   1   6    0.19    0.12
 -11   0  -6   -0.17    0.11
  11   0   6    0.03    0.13
  11   0   6    0.03    0.11
 -11   1  -6    0.29    0.15
  11  -1   6    0.22    0.12
  11  -1   6    0.12    0.13
 -12   0   7   -0.20    0.09
 -11   2   7   -0.07    0.13
 -11   2   7   -0.04    0.09
 -11   1   7    0.05    0.10
 -11   1   7   -0.04    0.11
 -11   0   7    0.53    0.13
 -11   0   7    0.73    0.11
 -11  -1   7    0.10    0.10
 -11  -1   7    0.01    0.10
 -11  -2   7   -0.09    0.12
 -11  -2   7   -0.13    0.09
 -10   3   7    0.87    0.14
 -10   3   7    0.68    0.16
 -10   2   7    2.27    0.17
 -10   2   7    1.84    0.20
 -10   1   7    1.68    0.15
 -10   1   7    1.50    0.17
 -10   0   7    0.03    0.08
 -10   0   7    0.05    0.10
 -10  -1   7    1.56    0.16
 -10  -1   7    1.56    0.14
 -10  -2   7    2.29    0.19
 -10  -2   7    2.32    0.17
 -10  -3   7    0.46    0.14
 -10  -3   7    0.67    0.12
  -9   4   7    0.23    0.12
  -9   3   7    0.70    0.12
  -9   3   7    0.63    0.15
  -9   2   7    6.10    0.22
  -9   2   7    5.97    0.27
  -9   1   7    0.35    0.11
  -9   1   7    0.36    0.09
  -9   0   7    0.60    0.09
  -9   0   7    0.78    0.12
  -9   0   7    0.61    0.12
  -9  -1   7    0.35    0.11
  -9  -1   7    0.37    0.09
  -9  -1   7    0.54    0.09
  -9  -2   7    5.99    0.22
  -9  -2   7    5.56    0.24
  -9  -3   7    0.61    0.12
  -9  -3   7    0.69    0.13
  -9  -4   7    0.06    0.11
  -8   4   7    4.67    0.28
  -8   4   7    5.10    0.23
  -8   3   7    1.02    0.12
  -8   3   7    1.28    0.16
  -8   2   7    5.89    0.25
  -8   2   7    5.43    0.20
  -8   1   7    0.00    0.06
  -8   1   7    0.10    0.09
  -8   1   7   -0.05    0.08
  -8   0   7    0.04    0.06
  -8   0   7    0.01    0.08
  -8   0   7    0.05    0.07
  -8  -1   7    0.04    0.08
  -8  -1   7    0.17    0.09
  -8  -1   7   -0.02    0.06
  -8  -1   7    0.02    0.07
  -8  -2   7    5.72    0.20
  -8  -2   7    4.66    0.22
  -8  -3   7    1.16    0.14
  -8  -3   7    1.21    0.13
  -8  -4   7    4.95    0.23
  -8  -4   7    4.27    0.24
  -7   4   7    0.34    0.10
  -7   4   7    0.35    0.12
  -7   3   7    0.11    0.07
  -7   3   7   -0.08    0.09
  -7   2   7    0.52    0.11
  -7   2   7    0.38    0.10
  -7   2   7    0.45    0.08
  -7   1   7    0.92    0.12
  -7   1   7    0.90    0.09
  -7   1   7    0.75    0.11
  -7   0   7   20.35    0.44
  -7   0   7   20.05    0.46
  -7   0   7   20.72    0.40
  -7  -1   7    0.95    0.10
  -7  -1   7    0.87    0.08
  -7  -1   7    0.93    0.11
  -7  -1   7    0.96    0.11
  -7  -2   7    0.62    0.09
  -7  -2   7    0.38    0.09
  -7  -3   7    0.07    0.09
  -7  -3   7    0.02    0.07
  -7  -4   7    0.32    0.11
  -7  -4   7    0.31    0.10
  -6   5   7    1.18    0.14
  -6   5   7    1.14    0.18
  -6   4   7    1.64    0.18
  -6   4   7    1.68    0.14
  -6   3   7    0.09    0.09
  -6   3   7    0.09    0.07
  -6   2   7    2.51    0.17
  -6   2   7    2.92    0.13
  -6   2   7    2.40    0.16
  -6   1   7    7.57    0.19
  -6   1   7    8.02    0.25
  -6   1   7    7.70    0.26
  -6   0   7    0.13    0.06
  -6   0   7    0.01    0.06
  -6   0   7    0.02    0.04
  -6  -1   7    7.48    0.21
  -6  -1   7    7.34    0.23
  -6  -1   7    7.60    0.19
  -6  -1   7    7.45    0.22
  -6  -2   7    2.88    0.13
  -6  -2   7    2.80    0.15
  -6  -3   7    0.10    0.08
  -6  -3   7    0.11    0.07
  -6  -4   7    1.70    0.16
  -6  -4   7    1.25    0.13
  -6  -5   7    1.04    0.17
  -6  -5   7    1.30    0.15
  -5   5   7    4.04    0.21
  -5   5   7    4.17    0.25
  -5   4   7    0.77    0.14
  -5   4   7    1.07    0.12
  -5   3   7    5.40    0.25
  -5   3   7    5.88    0.19
  -5   3   7    5.84    0.24
  -5   2   7    3.49    0.13
  -5   2   7    3.55    0.19
  -5   2   7    3.61    0.18
  -5   1   7    0.20    0.07
  -5   1   7    0.32    0.08
  -5   0   7    8.96    0.24
  -5   0   7    8.67    0.25
  -5  -1   7    0.23    0.07
  -5  -1   7    0.16    0.05
  -5  -1   7    0.22    0.06
  -5  -2   7    3.70    0.13
  -5  -2   7    3.63    0.16
  -5  -3   7    5.79    0.19
  -5  -3   7    5.95    0.22
  -5  -4   7    0.82    0.11
  -5  -4   7    1.00    0.13
  -5  -5   7    3.88    0.21
  -5  -5   7    3.76    0.23
  -4   5   7    1.12    0.16
  -4   5   7    1.25    0.14
  -4   4   7    0.59    0.10
  -4   4   7    0.26    0.10
  -4   3   7    0.33    0.06
  -4   3   7    0.20    0.09
  -4   3   7    0.24    0.08
  -4   2   7    2.92    0.12
  -4   2   7    3.16    0.16
  -4   2   7    3.15    0.17
  -4   2   7    3.15    0.11
  -4   1   7   12.41    0.30
  -4   1   7   12.46    0.32
  -4   1   7   11.72    0.25
  -4   0   7   -0.07    0.04
  -4   0   7   -0.06    0.04
  -4  -1   7   11.70    0.28
  -4  -1   7   12.03    0.26
  -4  -1   7   11.98    0.27
  -4  -2   7    3.06    0.11
  -4  -2   7    2.78    0.14
  -4  -3   7    0.26    0.07
  -4  -3   7    0.14    0.07
  -4  -4   7    0.53    0.11
  -4  -4   7    0.35    0.09
  -4  -5   7    1.27    0.15
  -4  -5   7    1.00    0.13
  -3   5   7    5.10    0.25
  -3   5   7    5.24    0.22
  -3   4   7    0.65    0.09
  -3   4   7    0.54    0.11
  -3   4   7    0.39    0.08
  -3   3   7   17.20    0.37
  -3   3   7   17.41    0.35
  -3   3   7   16.90    0.41
  -3   3   7   16.28    0.43
  -3   2   7    3.04    0.16
  -3   2   7    3.58    0.16
  -3   2   7    3.38    0.13
  -3   1   7   11.93    0.26
  -3   1   7   12.48    0.29
  -3   1   7   11.92    0.31
  -3   0   7    8.27    0.21
  -3   0   7    8.64    0.23
  -3  -1   7   12.76    0.27
  -3  -1   7   12.12    0.26
  -3  -1   7   12.03    0.27
  -3  -2   7    3.49    0.12
  -3  -2   7    3.42    0.14
  -3  -3   7   17.06    0.38
  -3  -3   7   17.14    0.36
  -3  -4   7    0.69    0.11
  -3  -4   7    0.54    0.09
  -3  -5   7    5.69    0.24
  -3  -5   7    5.38    0.24
  -2   5   7    7.37    0.29
  -2   5   7    7.10    0.26
  -2   5   7    8.06    0.27
  -2   4   7    0.08    0.09
  -2   4   7    0.08    0.06
  -2   4   7    0.03    0.08
  -2   4   7   -0.04    0.06
  -2   3   7    2.73    0.12
  -2   3   7    2.73    0.13
  -2   3   7    2.56    0.16
  -2   3   7    2.50    0.16
  -2   2   7    0.96    0.11
  -2   2   7    1.07    0.09
  -2   1   7    2.85    0.10
  -2   1   7    2.83    0.14
  -2   1   7    2.52    0.11
  -2   0   7   -0.01    0.04
  -2  -1   7    2.73    0.11
  -2  -1   7    3.11    0.12
  -2  -1   7    2.76    0.11
  -2  -2   7    0.96    0.08
  -2  -2   7    0.97    0.07
  -2  -3   7    2.57    0.13
  -2  -3   7    2.69    0.13
  -2  -4   7    0.04    0.07
  -2  -4   7   -0.01    0.07
  -2  -5   7    8.32    0.28
  -2  -5   7    7.52    0.28
  -1   5   7    2.98    0.19
  -1   5   7    3.00    0.20
  -1   5   7    3.08    0.18
  -1   4   7    7.33    0.22
  -1   4   7    7.11    0.24
  -1   4   7    6.68    0.27
  -1   4   7    7.11    0.26
  -1   3   7    1.48    0.10
  -1   3   7    1.54    0.11
  -1   3   7    1.77    0.14
  -1   2   7    6.45    0.19
  -1   2   7    6.31    0.22
  -1   1   7    1.09    0.11
  -1   1   7    1.06    0.07
  -1   1   7    1.07    0.09
  -1   0   7    1.73    0.10
  -1  -1   7    1.12    0.07
  -1  -1   7    0.92    0.07
  -1  -2   7    6.36    0.18
  -1  -2   7    6.42    0.16
  -1  -3   7    1.72    0.11
  -1  -3   7    1.54    0.10
  -1  -4   7    7.32    0.23
  -1  -4   7    6.78    0.23
  -1  -5   7    3.13    0.18
  -1  -5   7    3.34    0.19
   0   5   7    0.45    0.10
   0   5   7    0.44    0.11
   0   5   7    0.56    0.13
   0   4   7    6.13    0.26
   0   4   7    5.86    0.21
   0   4   7    6.13    0.23
   0   3   7    1.12    0.09
   0   3   7    1.13    0.13
   0   3   7    1.29    0.12
   0   2   7   16.73    0.36
   0   2   7   15.56    0.31
   0   2   7   16.34    0.39
   0   1   7   22.30    0.42
   0   1   7   22.41    0.45
   0   0   7    0.06    0.03
   0   0   7    0.00    0.04
   0  -1   7   22.41    0.40
   0  -2   7   15.48    0.31
   0  -2   7   15.38    0.30
   0  -3   7    1.18    0.10
   0  -3   7    1.15    0.10
   0  -4   7    6.14    0.21
   0  -4   7    5.85    0.21
   0  -5   7    0.43    0.11
   0  -5   7    0.75    0.12
   1   5   7    0.11    0.09
   1   5   7    0.13    0.09
   1   4   7    0.16    0.08
   1   4   7    0.21    0.09
   1   4   7    0.20    0.07
   1   3   7    2.09    0.14
   1   3   7    2.17    0.11
   1   3   7    2.40    0.13
   1   2   7    4.61    0.14
   1   2   7    4.73    0.18
   1   2   7    4.78    0.15
   1   1   7    2.10    0.12
   1   1   7    2.08    0.10
   1   0   7   40.09    0.70
   1   0   7   39.51    0.65
   1  -1   7    2.08    0.08
   1  -1   7    2.02    0.11
   1  -1   7    2.06    0.08
   1  -2   7    4.60    0.18
   1  -2   7    4.74    0.14
   1  -2   7    4.60    0.14
   1  -3   7    2.09    0.12
   1  -3   7    2.19    0.12
   1  -4   7    0.19    0.08
   1  -4   7    0.18    0.07
   1  -5   7    0.12    0.09
   1  -5   7    0.20    0.09
   1  -5   7    0.21    0.11
   2   5   7    0.19    0.10
   2   5   7    0.39    0.10
   2   4   7   12.90    0.37
   2   4   7   14.23    0.47
   2   3   7   10.85    0.26
   2   3   7   11.63    0.28
   2   3   7   11.40    0.32
   2   2   7   31.70    0.56
   2   2   7   30.86    0.62
   2   2   7   31.67    0.58
   2   1   7    1.25    0.10
   2   1   7    1.18    0.11
   2   1   7    1.02    0.07
   2   0   7    0.02    0.03
   2   0   7   -0.03    0.04
   2   0   7   -0.06    0.04
   2  -1   7    1.09    0.10
   2  -1   7    1.04    0.06
   2  -1   7    0.91    0.07
   2  -2   7   30.45    0.60
   2  -2   7   30.90    0.54
   2  -2   7   31.94    0.56
   2  -3   7   11.39    0.26
   2  -3   7   11.59    0.31
   2  -3   7   10.78    0.28
   2  -4   7   13.33    0.32
   2  -4   7   13.51    0.34
   2  -4   7   13.56    0.37
   2  -5   7    0.25    0.11
   2  -5   7    0.22    0.09
   2  -5   7    0.09    0.09
   3   5   7    1.05    0.15
   3   4   7    0.38    0.10
   3   4   7    0.37    0.08
   3   3   7    1.90    0.12
   3   3   7    1.85    0.14
   3   3   7    1.97    0.12
   3   2   7   34.91    0.62
   3   2   7   33.47    0.67
   3   2   7   33.33    0.63
   3   1   7    4.12    0.17
   3   1   7    4.47    0.16
   3   1   7    4.39    0.14
   3   0   7    0.06    0.05
   3   0   7    0.01    0.04
   3   0   7    0.18    0.06
   3  -1   7    4.33    0.17
   3  -1   7    4.47    0.14
   3  -2   7   32.90    0.65
   3  -2   7   33.71    0.58
   3  -2   7   33.91    0.61
   3  -3   7    1.72    0.11
   3  -3   7    1.76    0.15
   3  -3   7    1.97    0.12
   3  -4   7    0.56    0.09
   3  -4   7    0.49    0.11
   3  -4   7    0.54    0.10
   3  -5   7    1.28    0.15
   3  -5   7    1.17    0.14
   3  -5   7    1.02    0.12
   4   5   7    3.33    0.20
   4   5   7    2.71    0.21
   4   4   7    5.13    0.21
   4   4   7    5.31    0.24
   4   3   7    5.08    0.19
   4   3   7    5.20    0.22
   4   3   7    5.06    0.19
   4   2   7    6.78    0.21
   4   2   7    6.70    0.20
   4   2   7    6.69    0.23
   4   1   7   32.94    0.65
   4   1   7   33.59    0.64
   4   1   7   33.87    0.61
   4   0   7   -0.01    0.04
   4   0   7    0.04    0.06
   4   0   7    0.03    0.05
   4  -1   7   32.96    0.64
   4  -1   7   33.19    0.61
   4  -2   7    6.92    0.17
   4  -2   7    6.47    0.23
   4  -2   7    6.64    0.20
   4  -3   7    4.83    0.19
   4  -3   7    4.97    0.16
   4  -3   7    4.94    0.21
   4  -4   7    5.13    0.22
   4  -4   7    5.13    0.22
   4  -4   7    5.37    0.19
   4  -5   7    3.17    0.21
   4  -5   7    2.94    0.19
   4  -5   7    3.06    0.18
   5   5   7    0.57    0.11
   5   5   7    0.45    0.13
   5   4   7    0.13    0.08
   5   4   7    0.11    0.10
   5   3   7    3.65    0.20
   5   3   7    3.45    0.17
   5   3   7    3.63    0.18
   5   2   7    0.10    0.06
   5   2   7    0.00    0.06
   5   2   7    0.00    0.05
   5   1   7    0.15    0.07
   5   1   7    0.21    0.07
   5   1   7    0.21    0.06
   5   0   7    0.05    0.05
   5   0   7    0.02    0.06
   5   0   7   -0.03    0.06
   5  -1   7    0.22    0.06
   5  -1   7    0.28    0.08
  -5   2  -7    0.08    0.07
   5  -2   7    0.14    0.08
   5  -2   7    0.04    0.06
   5  -3   7    3.50    0.19
   5  -3   7    3.30    0.17
   5  -4   7    0.32    0.11
   5  -4   7    0.19    0.09
   5  -5   7    0.53    0.12
   5  -5   7    0.67    0.14
   6   4   7    0.00    0.10
   6   4   7   -0.01    0.07
   6   4   7   -0.03    0.08
   6   3   7    0.87    0.11
   6   3   7    0.94    0.13
   6   3   7    1.03    0.13
   6   2   7    1.14    0.13
   6   2   7    1.26    0.12
   6   2   7    1.25    0.14
   6   1   7   20.20    0.44
   6   1   7   20.58    0.47
   6   1   7   21.02    0.47
   6   0   7   -0.01    0.05
   6   0   7    0.00    0.06
   6   0   7   -0.11    0.06
  -6   1  -7   20.78    0.46
   6  -1   7   20.97    0.47
   6  -1   7   21.13    0.47
   6  -1   7   20.17    0.45
  -6   2  -7    1.11    0.12
   6  -2   7    1.25    0.12
   6  -2   7    1.00    0.13
  -6   3  -7    0.88    0.17
   6  -3   7    1.13    0.13
   6  -3   7    0.88    0.13
   6  -4   7    0.04    0.09
   6  -4   7    0.02    0.10
   7   4   7    0.10    0.11
   7   4   7    0.07    0.10
   7   4   7    0.07    0.08
   7   3   7    5.04    0.22
   7   3   7    4.89    0.25
   7   3   7    5.02    0.23
   7   2   7    2.53    0.17
   7   2   7    2.20    0.16
   7   2   7    2.28    0.16
   7   1   7    0.11    0.07
   7   1   7    0.02    0.07
   7   1   7    0.00    0.07
   7   0   7    2.33    0.16
   7   0   7    2.40    0.16
   7   0   7    2.45    0.15
  -7   1  -7   -0.02    0.08
   7  -1   7   -0.05    0.06
   7  -1   7    0.03    0.08
   7  -1   7   -0.05    0.07
  -7   2  -7    2.78    0.18
   7  -2   7    2.58    0.18
   7  -2   7    2.28    0.16
  -7   3  -7    5.12    0.23
   7  -3   7    4.95    0.23
   7  -3   7    5.44    0.24
   7  -4   7    0.07    0.11
   7  -4   7    0.26    0.10
   8   4   7    5.43    0.30
   8   4   7    5.35    0.27
   8   4   7    5.64    0.27
   8   3   7    0.44    0.12
   8   3   7    0.70    0.13
   8   3   7    0.52    0.11
   8   2   7    0.91    0.12
   8   2   7    0.99    0.14
   8   2   7    1.37    0.16
   8   1   7    0.24    0.08
   8   1   7    0.13    0.09
   8   1   7    0.22    0.10
   8   0   7   -0.07    0.07
   8   0   7    0.01    0.08
   8   0   7   -0.01    0.07
  -8   1  -7    0.15    0.10
   8  -1   7    0.12    0.09
   8  -1   7    0.17    0.08
   8  -1   7    0.22    0.10
  -8   2  -7    1.16    0.15
   8  -2   7    1.34    0.15
   8  -2   7    0.99    0.13
   8  -2   7    1.06    0.14
  -8   3  -7    0.70    0.13
   8  -3   7    0.52    0.13
   8  -3   7    0.60    0.12
   8  -4   7    5.40    0.28
   8  -4   7    5.68    0.28
   9   3   7    1.27    0.16
   9   3   7    1.29    0.17
   9   3   7    1.71    0.20
   9   2   7    0.05    0.10
   9   2   7    0.36    0.10
   9   2   7    0.41    0.12
   9   1   7    0.45    0.11
   9   1   7    0.42    0.11
   9   1   7    0.42    0.12
   9   0   7    5.10    0.24
   9   0   7    4.88    0.25
   9   0   7    5.02    0.23
  -9   1  -7    0.19    0.11
   9  -1   7    0.09    0.09
   9  -1   7    0.35    0.12
   9  -1   7    0.45    0.11
  -9   2  -7    0.23    0.11
   9  -2   7    0.26    0.11
   9  -2   7    0.16    0.10
   9  -2   7    0.28    0.12
  -9   3  -7    1.93    0.20
   9  -3   7    1.20    0.17
   9  -3   7    1.66    0.19
  10   2   7    1.25    0.17
  10   2   7    1.16    0.17
  10   2   7    1.14    0.16
  10   1   7    0.08    0.09
  10   1   7    0.09    0.10
  10   1   7    0.11    0.12
  10   0   7    0.01    0.11
  10   0   7   -0.02    0.10
  10   0   7   -0.06    0.08
 -10   1  -7    0.15    0.12
  10  -1   7    0.01    0.09
  10  -1   7   -0.01    0.11
  10  -1   7    0.10    0.14
 -10   2  -7    1.26    0.18
  10  -2   7    1.28    0.18
  10  -2   7    1.23    0.17
  11   0   7    0.60    0.14
  11   0   7    0.73    0.17
 -11   1   8    0.22    0.13
 -11   1   8    0.15    0.10
 -11   0   8   -0.07    0.12
 -11   0   8   -0.15    0.10
 -11   0   8   -0.08    0.08
 -11  -1   8    0.31    0.13
 -11  -1   8    0.38    0.11
 -10   2   8    0.08    0.09
 -10   2   8    0.07    0.13
 -10   1   8    0.26    0.12
 -10   1   8    0.21    0.09
 -10   0   8    6.21    0.27
 -10   0   8    5.81    0.22
 -10  -1   8    0.15    0.09
 -10  -1   8    0.25    0.12
 -10  -2   8    0.00    0.08
 -10  -2   8   -0.02    0.11
  -9   3   8    0.02    0.11
  -9   3   8    0.11    0.10
  -9   2   8    1.05    0.12
  -9   2   8    0.91    0.15
  -9   1   8    3.83    0.17
  -9   1   8    4.06    0.23
  -9   0   8    0.03    0.09
  -9   0   8    0.02    0.07
  -9   0   8    0.05    0.09
  -9  -1   8    3.85    0.21
  -9  -1   8    3.88    0.17
  -9  -2   8    1.10    0.12
  -9  -2   8    1.18    0.15
  -9  -3   8    0.06    0.12
  -9  -3   8    0.03    0.09
  -8   4   8    0.44    0.11
  -8   4   8    0.50    0.16
  -8   3   8    3.59    0.24
  -8   3   8    3.68    0.19
  -8   2   8    0.56    0.13
  -8   2   8    0.75    0.10
  -8   1   8    0.40    0.11
  -8   1   8    0.37    0.12
  -8   1   8    0.46    0.08
  -8   0   8    1.28    0.10
  -8   0   8    1.58    0.14
  -8   0   8    1.47    0.15
  -8  -1   8    0.35    0.07
  -8  -1   8    0.52    0.11
  -8  -2   8    0.66    0.10
  -8  -2   8    0.66    0.12
  -8  -3   8    3.18    0.21
  -8  -3   8    3.42    0.18
  -8  -4   8    0.41    0.11
  -8  -4   8    0.51    0.15
  -7   4   8    0.69    0.15
  -7   4   8    0.84    0.12
  -7   3   8   -0.08    0.07
  -7   3   8    0.17    0.10
  -7   2   8    0.51    0.11
  -7   2   8    0.53    0.08
  -7   1   8    6.25    0.18
  -7   1   8    6.15    0.24
  -7   1   8    5.76    0.25
  -7   0   8    0.05    0.07
  -7   0   8    0.03    0.07
  -7  -1   8    6.33    0.23
  -7  -1   8    5.98    0.20
  -7  -1   8    5.99    0.17
  -7  -2   8    0.58    0.11
  -7  -2   8    0.57    0.08
  -7  -3   8    0.02    0.07
  -7  -3   8    0.13    0.10
  -7  -4   8    0.76    0.14
  -7  -4   8    0.70    0.11
  -6   4   8    0.11    0.11
  -6   4   8    0.14    0.08
  -6   3   8    8.07    0.30
  -6   3   8    7.93    0.23
  -6   2   8    2.67    0.12
  -6   2   8    2.69    0.18
  -6   2   8    2.70    0.19
  -6   1   8    5.28    0.22
  -6   1   8    5.07    0.21
  -6   0   8    5.41    0.19
  -6   0   8    5.19    0.20
  -6  -1   8    4.58    0.18
  -6  -1   8    4.92    0.17
  -6  -1   8    4.38    0.19
  -6  -2   8    2.57    0.12
  -6  -2   8    2.74    0.16
  -6  -3   8    7.07    0.26
  -6  -3   8    8.15    0.24
  -6  -4   8    0.11    0.10
  -6  -4   8    0.28    0.09
  -5   5   8    3.83    0.21
  -5   5   8    3.73    0.26
  -5   4   8    0.09    0.10
  -5   4   8    0.37    0.09
  -5   3   8    2.47    0.19
  -5   3   8    2.17    0.13
  -5   2   8    1.82    0.16
  -5   2   8    1.91    0.16
  -5   1   8    1.37    0.13
  -5   1   8    1.25    0.13
  -5   0   8   -0.01    0.05
  -5   0   8    0.06    0.06
  -5  -1   8    1.30    0.10
  -5  -1   8    1.29    0.11
  -5  -1   8    1.14    0.11
  -5  -2   8    2.23    0.11
  -5  -2   8    1.94    0.14
  -5  -3   8    2.16    0.13
  -5  -3   8    1.95    0.15
  -5  -4   8    0.35    0.09
  -5  -4   8    0.42    0.11
  -5  -5   8    3.67    0.23
  -5  -5   8    3.63    0.21
  -4   5   8    0.99    0.16
  -4   5   8    1.32    0.14
  -4   4   8    4.97    0.24
  -4   4   8    4.90    0.19
  -4   3   8    0.19    0.09
  -4   3   8    0.13    0.08
  -4   3   8    0.14    0.06
  -4   2   8    2.73    0.16
  -4   2   8    2.88    0.13
  -4   2   8    2.81    0.18
  -4   1   8    0.19    0.07
  -4   1   8    0.11    0.06
  -4   1   8    0.13    0.05
  -4   0   8    3.79    0.16
  -4   0   8    3.96    0.15
  -4  -1   8    0.16    0.06
  -4  -1   8    0.19    0.06
  -4  -1   8    0.10    0.06
  -4  -2   8    2.69    0.14
  -4  -3   8    0.21    0.07
  -4  -3   8    0.26    0.09
  -4  -4   8    5.66    0.24
  -4  -4   8    5.39    0.21
  -4  -5   8    1.19    0.14
  -4  -5   8    1.40    0.17
  -3   5   8   -0.03    0.10
  -3   5   8    0.07    0.08
  -3   4   8    4.57    0.18
  -3   4   8    4.46    0.23
  -3   3   8    0.19    0.06
  -3   3   8    0.14    0.06
  -3   3   8    0.10    0.09
  -3   3   8    0.22    0.09
  -3   2   8   12.47    0.35
  -3   2   8   12.27    0.29
  -3   2   8   12.87    0.33
  -3   1   8   10.01    0.27
  -3   1   8   10.23    0.29
  -3   1   8   10.09    0.24
  -3   0   8   -0.02    0.04
  -3   0   8    0.00    0.04
  -3  -1   8   10.26    0.25
  -3  -1   8   10.49    0.24
  -3  -1   8   10.41    0.25
  -3  -2   8   12.63    0.30
  -3  -3   8    0.15    0.06
  -3  -3   8    0.31    0.09
  -3  -4   8    5.15    0.20
  -3  -4   8    4.71    0.21
  -3  -5   8    0.05    0.11
  -3  -5   8   -0.10    0.08
  -2   5   8    0.45    0.13
  -2   5   8    0.86    0.12
  -2   4   8    0.26    0.08
  -2   4   8    0.40    0.11
  -2   4   8    0.36    0.09
  -2   3   8    3.69    0.19
  -2   3   8    3.47    0.20
  -2   3   8    3.78    0.16
  -2   3   8    3.74    0.14
  -2   2   8    1.12    0.13
  -2   2   8    1.32    0.10
  -2   1   8    3.67    0.13
  -2   1   8    3.57    0.14
  -2   1   8    3.46    0.16
  -2   0   8   34.04    0.64
  -2  -1   8    3.79    0.14
  -2  -1   8    3.73    0.13
  -2  -1   8    3.77    0.14
  -2  -2   8    1.01    0.09
  -2  -3   8    3.63    0.16
  -2  -3   8    3.60    0.14
  -2  -4   8    0.47    0.09
  -2  -4   8    0.48    0.10
  -2  -5   8    0.56    0.12
  -2  -5   8    0.63    0.11
  -1   5   8    0.01    0.09
  -1   5   8    0.04    0.11
  -1   5   8   -0.06    0.07
  -1   4   8   10.89    0.28
  -1   4   8   10.22    0.33
  -1   4   8   10.54    0.31
  -1   3   8    7.60    0.28
  -1   3   8    7.75    0.24
  -1   3   8    7.43    0.20
  -1   2   8   22.58    0.46
  -1   2   8   22.54    0.50
  -1   2   8   21.00    0.41
  -1   1   8    0.12    0.05
  -1   1   8    0.05    0.05
  -1   1   8    0.08    0.04
  -1   0   8   -0.03    0.04
  -1   0   8    0.05    0.05
  -1   0   8    0.02    0.04
  -1  -1   8    0.04    0.04
  -1  -1   8    0.06    0.04
  -1  -2   8   22.85    0.44
  -1  -3   8    7.75    0.23
  -1  -3   8    7.69    0.21
  -1  -4   8   10.68    0.29
  -1  -4   8   10.88    0.30
  -1  -5   8    0.01    0.08
  -1  -5   8   -0.01    0.09
   0   5   8    1.28    0.16
   0   5   8    1.45    0.15
   0   5   8    1.53    0.17
   0   4   8    0.60    0.11
   0   4   8    0.63    0.10
   0   3   8    3.75    0.14
   0   3   8    3.53    0.17
   0   3   8    3.69    0.20
   0   2   8   31.14    0.57
   0   2   8   32.93    0.62
   0   2   8   31.14    0.65
   0   1   8    4.67    0.17
   0   1   8    4.47    0.15
   0   0   8    0.36    0.05
   0   0   8    0.42    0.07
   0  -1   8    4.50    0.13
   0  -1   8    4.50    0.17
   0  -2   8   32.01    0.57
   0  -2   8   31.67    0.55
   0  -3   8    3.73    0.14
   0  -3   8    3.35    0.15
   0  -4   8    0.61    0.10
   0  -4   8    0.60    0.09
   0  -5   8    1.33    0.14
   0  -5   8    1.59    0.15
   1   5   8    3.67    0.22
   1   5   8    4.49    0.21
   1   4   8    3.57    0.17
   1   4   8    3.28    0.19
   1   3   8    9.15    0.28
   1   3   8    9.37    0.31
   1   2   8    3.90    0.17
   1   2   8    4.05    0.14
   1   2   8    4.21    0.13
   1   1   8   49.47    0.86
   1   1   8   49.35    0.89
   1   0   8    0.01    0.05
   1   0   8    0.05    0.05
   1  -1   8   48.86    0.81
   1  -1   8   49.34    0.88
   1  -2   8    3.95    0.13
   1  -2   8    4.09    0.18
   1  -2   8    4.21    0.14
   1  -3   8    8.98    0.28
   1  -3   8    9.18    0.24
   1  -3   8    8.71    0.24
   1  -4   8    3.26    0.17
   1  -4   8    3.78    0.17
   1  -4   8    3.11    0.19
   1  -5   8    4.30    0.21
   1  -5   8    4.42    0.24
   1  -5   8    4.29    0.21
   2   5   8    0.88    0.14
   2   5   8    1.19    0.14
   2   4   8    0.11    0.08
   2   3   8    5.36    0.25
   2   3   8    4.93    0.21
   2   3   8    4.90    0.17
   2   2   8    1.54    0.09
   2   2   8    1.72    0.11
   2   2   8    1.70    0.13
   2   1   8    0.17    0.04
   2   1   8    0.15    0.06
   2   1   8    0.12    0.06
   2   0   8    0.39    0.08
   2   0   8    0.74    0.09
   2  -1   8    0.14    0.06
   2  -1   8    0.11    0.04
   2  -1   8    0.26    0.04
   2  -2   8    1.76    0.13
   2  -2   8    1.67    0.10
   2  -2   8    1.63    0.09
   2  -3   8    4.81    0.17
   2  -3   8    4.76    0.16
   2  -3   8    4.55    0.20
   2  -4   8    0.23    0.08
   2  -4   8    0.31    0.10
   2  -4   8    0.24    0.08
   2  -5   8    1.06    0.15
   2  -5   8    1.16    0.13
   2  -5   8    1.10    0.14
   3   5   8    4.99    0.26
   3   5   8    5.22    0.24
   3   4   8    0.35    0.10
   3   4   8    0.53    0.09
   3   3   8    0.59    0.09
   3   3   8    0.58    0.10
   3   3   8    0.71    0.09
   3   2   8    3.34    0.17
   3   2   8    3.49    0.15
   3   2   8    3.62    0.14
   3   1   8   24.41    0.53
   3   1   8   25.47    0.47
   3   1   8   25.32    0.51
   3   0   8   -0.01    0.04
   3   0   8   -0.05    0.05
   3   0   8    0.03    0.06
   3  -1   8   23.63    0.45
   3  -1   8   24.42    0.51
   3  -2   8    3.39    0.17
   3  -2   8    3.58    0.13
   3  -2   8    3.33    0.14
   3  -3   8    0.61    0.08
   3  -3   8    0.46    0.10
   3  -3   8    0.55    0.09
   3  -4   8    0.41    0.09
   3  -4   8    0.41    0.11
   3  -4   8    0.40    0.08
   3  -5   8    4.68    0.25
   3  -5   8    5.07    0.22
   3  -5   8    4.33    0.22
   4   5   8    4.70    0.27
   4   4   8    0.09    0.09
   4   4   8    0.05    0.07
   4   3   8    6.36    0.21
   4   3   8    6.33    0.25
   4   3   8    5.73    0.21
   4   2   8    4.69    0.17
   4   2   8    4.08    0.20
   4   2   8    4.31    0.18
   4   1   8    0.00    0.06
   4   1   8    0.09    0.05
   4   1   8    0.01    0.06
   4   0   8    5.61    0.21
   4   0   8    5.60    0.17
   4   0   8    5.47    0.21
   4  -1   8    0.07    0.06
   4  -1   8   -0.03    0.04
   4  -2   8    4.64    0.17
   4  -2   8    4.66    0.20
   4  -3   8    5.73    0.23
   4  -3   8    6.01    0.21
   4  -4   8    0.16    0.08
   4  -4   8    0.10    0.10
   4  -5   8    5.30    0.26
   4  -5   8    4.95    0.24
   5   4   8   11.64    0.39
   5   4   8   12.67    0.35
   5   3   8    1.40    0.16
   5   3   8    1.23    0.12
   5   3   8    1.10    0.13
   5   2   8    2.71    0.17
   5   2   8    2.71    0.16
   5   2   8    2.89    0.14
   5   1   8    0.01    0.06
   5   1   8    0.01    0.06
   5   1   8    0.04    0.05
   5   0   8    0.01    0.06
   5   0   8   -0.03    0.06
   5   0   8   -0.01    0.05
   5  -1   8    0.04    0.07
   5  -1   8    0.00    0.05
   5  -2   8    2.66    0.17
   5  -2   8    2.49    0.14
   5  -3   8    0.96    0.11
   5  -3   8    1.15    0.14
   5  -4   8   12.27    0.37
   5  -4   8   12.12    0.36
   6   4   8    1.05    0.17
   6   4   8    0.91    0.13
   6   3   8    0.92    0.15
   6   3   8    1.07    0.13
   6   3   8    0.90    0.12
   6   2   8    0.52    0.10
   6   2   8    0.47    0.09
   6   2   8    0.34    0.10
   6   1   8    0.35    0.08
   6   1   8    0.36    0.09
   6   1   8    0.34    0.09
   6   0   8   10.44    0.28
   6   0   8   10.19    0.31
   6   0   8   10.33    0.31
   6  -1   8    0.33    0.10
   6  -1   8    0.33    0.08
   6  -1   8    0.43    0.10
   6  -2   8    0.48    0.11
   6  -2   8    0.39    0.09
   6  -3   8    0.92    0.13
   6  -3   8    0.92    0.13
   6  -4   8    0.83    0.15
   6  -4   8    0.96    0.14
   7   4   8    4.10    0.23
   7   4   8    3.38    0.25
   7   3   8    0.12    0.08
   7   3   8    0.00    0.10
   7   3   8   -0.06    0.09
   7   2   8    2.44    0.16
   7   2   8    2.61    0.19
   7   2   8    2.33    0.18
   7   1   8    0.06    0.08
   7   1   8    0.12    0.07
   7   1   8   -0.01    0.08
   7   0   8   -0.06    0.07
   7   0   8    0.03    0.06
   7   0   8   -0.05    0.07
   7  -1   8    0.07    0.07
   7  -1   8    0.18    0.09
   7  -1   8    0.00    0.08
   7  -2   8    2.38    0.18
   7  -2   8    2.22    0.16
   7  -3   8    0.02    0.08
   7  -3   8   -0.06    0.10
   7  -4   8    3.42    0.22
   7  -4   8    4.07    0.25
   8   3   8    3.16    0.20
   8   3   8    3.11    0.24
   8   3   8    3.27    0.22
   8   2   8    8.72    0.32
   8   2   8    8.48    0.29
   8   2   8    8.64    0.32
   8   1   8    0.50    0.12
   8   1   8    0.39    0.09
   8   1   8    0.38    0.11
   8   0   8    1.67    0.17
   8   0   8    1.44    0.15
   8   0   8    1.30    0.16
   8  -1   8    0.73    0.13
   8  -1   8    0.46    0.10
   8  -1   8    0.57    0.12
  -8   2  -8    8.80    0.31
   8  -2   8    8.13    0.30
   8  -2   8    8.48    0.30
   8  -2   8    8.54    0.32
   8  -3   8    2.98    0.21
   8  -3   8    3.32    0.23
   9   2   8    1.36    0.17
   9   2   8    1.56    0.17
   9   2   8    1.35    0.17
   9   1   8    0.06    0.10
   9   1   8    0.05    0.10
   9   1   8    0.12    0.09
   9   0   8    0.08    0.10
   9   0   8   -0.09    0.09
   9   0   8   -0.03    0.08
   9  -1   8    0.13    0.10
   9  -1   8    0.15    0.09
   9  -1   8   -0.01    0.10
  -9   2  -8    1.72    0.18
   9  -2   8    1.45    0.17
   9  -2   8    1.10    0.15
   9  -2   8    1.71    0.19
  10   1   8    0.66    0.13
  10   1   8    0.97    0.16
  10   1   8    1.05    0.16
  10   0   8    2.95    0.25
  10   0   8    2.94    0.21
  10   0   8    2.72    0.21
  10  -1   8    0.89    0.15
  10  -1   8    0.97    0.17
  10  -1   8    0.79    0.14
 -10   2   9    0.20    0.10
 -10   2   9    0.07    0.13
 -10   1   9    1.97    0.19
 -10   1   9    2.38    0.16
 -10   0   9   -0.05    0.08
 -10   0   9    0.02    0.10
 -10   0   9    0.03    0.12
 -10  -1   9    1.79    0.18
 -10  -1   9    2.00    0.15
 -10  -2   9    0.09    0.13
 -10  -2   9    0.06    0.10
  -9   3   9    2.56    0.18
  -9   3   9    2.34    0.22
  -9   2   9    1.49    0.13
  -9   2   9    1.46    0.18
  -9   1   9    1.79    0.18
  -9   1   9    1.99    0.14
  -9   0   9    2.80    0.20
  -9  -1   9    1.59    0.12
  -9  -1   9    1.58    0.16
  -9  -2   9    1.47    0.13
  -9  -2   9    1.67    0.17
  -9  -3   9    2.30    0.21
  -9  -3   9    2.59    0.18
  -8   3   9    1.11    0.12
  -8   3   9    0.98    0.16
  -8   2   9    1.84    0.18
  -8   2   9    1.76    0.13
  -8   1   9    0.40    0.11
  -8   0   9    0.06    0.08
  -8   0   9    0.14    0.09
  -8  -1   9    0.39    0.11
  -8  -2   9    2.09    0.17
  -8  -2   9    1.92    0.13
  -8  -3   9    1.19    0.12
  -8  -3   9    0.97    0.15
  -7   4   9    2.30    0.23
  -7   4   9    3.16    0.19
  -7   3   9    0.02    0.08
  -7   3   9    0.16    0.12
  -7   2   9    0.74    0.13
  -7   1   9   -0.03    0.08
  -7   1   9    0.03    0.09
  -7   0   9    3.24    0.17
  -7   0   9    3.13    0.19
  -7  -1   9   -0.09    0.08
  -7  -2   9    0.71    0.09
  -7  -2   9    0.83    0.12
  -7  -3   9    0.12    0.08
  -7  -3   9    0.04    0.10
  -7  -4   9    2.68    0.18
  -7  -4   9    2.91    0.22
  -6   4   9    2.31    0.16
  -6   4   9    2.05    0.21
  -6   3   9   -0.02    0.06
  -6   3   9   -0.07    0.09
  -6   2   9    7.28    0.28
  -6   1   9    3.06    0.18
  -6   1   9    2.75    0.18
  -6   0   9   -0.03    0.06
  -6   0   9   -0.05    0.06
  -6  -1   9    2.65    0.16
  -6  -2   9    6.76    0.24
  -6  -3   9    0.08    0.07
  -6  -3   9    0.07    0.09
  -6  -4   9    2.26    0.16
  -6  -4   9    2.05    0.18
  -5   4   9    0.44    0.09
  -5   4   9    0.37    0.13
  -5   3   9    3.12    0.14
  -5   3   9    2.82    0.20
  -5   2   9   -0.03    0.07
  -5   2   9    0.09    0.09
  -5   1   9    3.64    0.19
  -5   1   9    3.83    0.18
  -5   0   9   16.39    0.38
  -5   0   9   16.79    0.40
  -5  -1   9    3.36    0.15
  -5  -1   9    3.24    0.16
  -5  -2   9    0.16    0.08
  -5  -3   9    3.07    0.18
  -5  -3   9    3.41    0.15
  -5  -4   9    0.48    0.10
  -5  -4   9    0.50    0.12
  -4   5   9    0.13    0.09
  -4   4   9    5.50    0.20
  -4   4   9    5.05    0.26
  -4   3   9    3.13    0.13
  -4   3   9    3.30    0.20
  -4   2   9    9.33    0.30
  -4   2   9    9.50    0.32
  -4   1   9    1.02    0.12
  -4   1   9    1.31    0.12
  -4   1   9    1.20    0.10
  -4   0   9    0.02    0.05
  -4   0   9    0.00    0.05
  -4  -1   9    1.10    0.11
  -4  -1   9    1.37    0.11
  -4  -1   9    1.10    0.10
  -4  -2   9    9.83    0.27
  -4  -3   9    3.33    0.14
  -4  -3   9    3.15    0.18
  -4  -4   9    5.32    0.21
  -4  -4   9    5.37    0.24
  -4  -5   9   -0.01    0.09
  -3   5   9    1.44    0.14
  -3   5   9    1.10    0.17
  -3   4   9    0.69    0.10
  -3   4   9    0.67    0.13
  -3   3   9    3.96    0.20
  -3   3   9    4.08    0.15
  -3   3   9    3.95    0.21
  -3   2   9   18.53    0.46
  -3   2   9   18.61    0.44
  -3   2   9   18.18    0.39
  -3   1   9    3.36    0.13
  -3   1   9    3.07    0.16
  -3   1   9    3.15    0.14
  -3   1   9    3.13    0.17
  -3   0   9    0.97    0.10
  -3   0   9    1.02    0.10
  -3  -1   9    3.13    0.13
  -3  -1   9    3.07    0.14
  -3  -1   9    3.05    0.14
  -3  -2   9   18.12    0.40
  -3  -3   9    3.56    0.14
  -3  -3   9    3.93    0.18
  -3  -4   9    0.90    0.13
  -3  -4   9    0.65    0.10
  -3  -5   9    1.07    0.15
  -3  -5   9    1.35    0.14
  -2   5   9    3.46    0.25
  -2   5   9    3.69    0.19
  -2   4   9    0.98    0.13
  -2   4   9    1.27    0.12
  -2   4   9    1.12    0.15
  -2   3   9    8.54    0.22
  -2   3   9    8.30    0.26
  -2   3   9    8.76    0.29
  -2   2   9    1.19    0.13
  -2   2   9    1.15    0.11
  -2   1   9   40.32    0.77
  -2   1   9   38.81    0.70
  -2   1   9   39.46    0.73
  -2   0   9   -0.03    0.04
  -2   0   9    0.02    0.05
  -2  -1   9   39.37    0.72
  -2  -1   9   39.89    0.71
  -2  -1   9   40.16    0.70
  -2  -2   9    0.85    0.09
  -2  -3   9    8.12    0.25
  -2  -3   9    8.74    0.23
  -2  -4   9    0.98    0.11
  -2  -4   9    1.11    0.13
  -2  -5   9    3.66    0.20
  -2  -5   9    3.62    0.22
  -1   5   9    0.81    0.16
  -1   5   9    1.18    0.13
  -1   5   9    0.97    0.14
  -1   4   9    0.10    0.10
  -1   4   9    0.12    0.07
  -1   4   9    0.19    0.09
  -1   3   9    4.38    0.15
  -1   3   9    4.02    0.19
  -1   2   9    4.93    0.19
  -1   2   9    5.15    0.22
  -1   1   9    0.12    0.06
  -1   1   9    0.12    0.06
  -1   1   9    0.14    0.05
  -1   0   9    2.96    0.14
  -1   0   9    3.03    0.15
  -1   0   9    2.89    0.11
  -1  -1   9    0.12    0.05
  -1  -1   9    0.08    0.05
  -1  -2   9    5.14    0.17
  -1  -3   9    4.25    0.17
  -1  -3   9    4.12    0.15
  -1  -4   9    0.07    0.08
  -1  -4   9    0.09    0.07
  -1  -5   9    0.85    0.13
  -1  -5   9    1.07    0.14
   0   5   9    5.00    0.27
   0   5   9    4.91    0.22
   0   5   9    5.05    0.25
   0   4   9    1.98    0.14
   0   4   9    2.13    0.18
   0   3   9    0.15    0.06
   0   3   9    0.17    0.08
   0   2   9    5.60    0.21
   0   2   9    5.14    0.17
   0   2   9    5.97    0.24
   0   1   9   15.99    0.34
   0   1   9   15.15    0.37
   0   0   9    0.03    0.06
   0   0   9    0.01    0.04
   0   0   9   -0.09    0.04
   0  -1   9   15.00    0.31
   0  -1   9   15.22    0.36
   0  -2   9    5.50    0.17
   0  -2   9    5.51    0.22
   0  -3   9    0.08    0.07
   0  -3   9    0.11    0.05
   0  -4   9    2.19    0.16
   0  -4   9    2.10    0.14
   0  -5   9    5.14    0.23
   0  -5   9    4.58    0.23
   1   5   9    4.45    0.21
   1   5   9    4.26    0.24
   1   4   9    0.10    0.07
   1   4   9   -0.13    0.07
   1   3   9    4.12    0.20
   1   2   9    5.17    0.17
   1   2   9    4.64    0.20
   1   1   9    0.13    0.07
   1   1   9    0.14    0.06
   1   0   9    9.16    0.25
   1   0   9    8.97    0.27
   1  -1   9    0.12    0.05
   1  -1   9    0.03    0.06
   1  -2   9    4.96    0.20
   1  -2   9    5.08    0.16
   1  -2   9    4.98    0.15
   1  -3   9    4.15    0.16
   1  -3   9    3.95    0.20
   1  -3   9    3.92    0.16
   1  -4   9    0.22    0.08
   1  -4   9    0.21    0.08
   1  -4   9    0.13    0.10
   1  -5   9    4.45    0.22
   1  -5   9    4.32    0.21
   1  -5   9    4.15    0.25
   2   5   9    1.66    0.19
   2   5   9    1.70    0.16
   2   4   9   17.15    0.46
   2   3   9    1.51    0.11
   2   3   9    1.96    0.17
   2   2   9    4.30    0.14
   2   2   9    4.09    0.16
   2   2   9    4.20    0.19
   2   1   9    0.51    0.08
   2   1   9    0.53    0.09
   2   0   9    0.00    0.06
   2   0   9    0.04    0.06
   2  -1   9    0.40    0.08
   2  -2   9    4.57    0.16
   2  -2   9    4.09    0.15
   2  -2   9    4.24    0.19
   2  -3   9    1.72    0.17
   2  -3   9    1.72    0.11
   2  -3   9    1.76    0.12
   2  -4   9   17.12    0.40
   2  -4   9   17.39    0.42
   2  -4   9   17.83    0.46
   2  -5   9    1.77    0.16
   2  -5   9    1.71    0.19
   2  -5   9    1.80    0.16
   3   4   9    2.02    0.15
   3   4   9    1.85    0.18
   3   3   9    0.10    0.06
   3   3   9    0.14    0.09
   3   2   9    0.52    0.07
   3   2   9    0.59    0.10
   3   2   9    0.53    0.09
   3   1   9    0.23    0.08
   3   1   9    0.11    0.06
   3   1   9    0.16    0.05
   3   0   9   12.72    0.27
   3   0   9   12.44    0.33
   3   0   9   12.70    0.34
   3  -1   9    0.22    0.08
   3  -1   9    0.24    0.06
   3  -2   9    0.54    0.10
   3  -2   9    0.58    0.08
   3  -3   9    0.07    0.07
   3  -3   9    0.21    0.09
   3  -4   9    1.75    0.15
   3  -4   9    1.51    0.17
   4   4   9    4.28    0.24
   4   4   9    4.06    0.20
   4   3   9    0.04    0.07
   4   3   9    0.03    0.06
   4   3   9    0.01    0.08
   4   2   9    3.77    0.15
   4   2   9    3.67    0.20
   4   2   9    4.05    0.18
   4   1   9    0.52    0.07
   4   1   9    0.62    0.10
   4   1   9    0.47    0.10
   4   0   9    0.01    0.07
   4   0   9    0.04    0.07
   4   0   9    0.09    0.05
   4  -1   9    0.43    0.10
   4  -1   9    0.65    0.08
   4  -2   9    3.45    0.16
   4  -2   9    3.58    0.19
   4  -3   9    0.08    0.09
   4  -3   9    0.05    0.07
   4  -4   9    4.01    0.23
   4  -4   9    3.79    0.20
   5   4   9    2.08    0.21
   5   4   9    2.54    0.17
   5   3   9    8.61    0.29
   5   3   9    8.91    0.27
   5   3   9    9.05    0.32
   5   2   9   12.10    0.37
   5   2   9   11.77    0.31
   5   2   9   11.84    0.33
   5   1   9    1.73    0.16
   5   1   9    1.57    0.11
   5   1   9    1.71    0.15
   5   0   9    1.57    0.15
   5   0   9    1.72    0.16
   5   0   9    1.50    0.12
   5  -1   9    1.49    0.15
   5  -1   9    1.48    0.15
   5  -1   9    1.53    0.13
   5  -2   9   11.70    0.35
   5  -2   9   11.32    0.31
   5  -3   9    8.78    0.31
   5  -3   9    8.79    0.28
   5  -4   9    2.03    0.18
   5  -4   9    2.16    0.20
   6   4   9    0.23    0.10
   6   4   9    0.18    0.13
   6   3   9    2.88    0.21
   6   3   9    2.72    0.17
   6   3   9    2.91    0.19
   6   2   9    1.60    0.17
   6   2   9    1.56    0.15
   6   2   9    1.58    0.14
   6   1   9    0.34    0.08
   6   1   9    0.56    0.11
   6   1   9    0.41    0.11
   6   0   9   -0.09    0.07
   6   0   9    0.06    0.08
   6   0   9    0.02    0.06
   6  -1   9    0.58    0.11
   6  -1   9    0.50    0.09
   6  -1   9    0.32    0.10
   6  -2   9    1.64    0.17
   6  -2   9    1.67    0.15
   6  -3   9    2.90    0.20
   6  -3   9    2.91    0.18
   6  -4   9    0.34    0.14
   6  -4   9    0.29    0.11
   7   3   9   13.11    0.40
   7   3   9   13.71    0.44
   7   3   9   13.50    0.38
   7   2   9    2.90    0.21
   7   2   9    3.21    0.20
   7   2   9    2.88    0.18
   7   1   9    2.39    0.20
   7   1   9    2.21    0.19
   7   1   9    2.00    0.15
   7   0   9    3.10    0.20
   7   0   9    3.28    0.20
   7   0   9    3.42    0.18
   7  -1   9    2.39    0.19
   7  -1   9    2.43    0.20
   7  -1   9    2.01    0.15
   7  -2   9    2.96    0.20
   7  -2   9    2.66    0.17
   7  -2   9    2.88    0.20
   7  -3   9   12.58    0.38
   7  -3   9   13.54    0.41
   8   2   9    0.65    0.14
   8   2   9    0.57    0.13
   8   2   9    0.49    0.11
   8   1   9    3.26    0.22
   8   1   9    3.08    0.21
   8   1   9    3.45    0.19
   8   0   9    0.04    0.10
   8   0   9    0.03    0.09
   8   0   9    0.09    0.08
   8  -1   9    3.45    0.22
   8  -1   9    2.82    0.18
   8  -1   9    3.00    0.21
   8  -2   9    0.65    0.14
   8  -2   9    0.77    0.13
   8  -2   9    0.59    0.13
   9   1   9    1.68    0.17
   9   1   9    1.60    0.19
   9   1   9    1.76    0.19
   9   0   9    7.30    0.31
   9   0   9    6.55    0.27
   9   0   9    7.03    0.30
   9  -1   9    1.73    0.20
   9  -1   9    1.89    0.18
   9  -1   9    1.70    0.18
 -10   0  10    1.53    0.17
  -9   2  10    2.61    0.22
  -9   1  10    0.50    0.14
  -9   0  10    0.06    0.10
  -9   0  10    0.08    0.12
  -9  -1  10    0.58    0.12
  -9  -2  10    2.73    0.21
  -8   3  10    1.55    0.19
  -8   2  10    0.05    0.11
  -8   1  10    2.12    0.19
  -8   0  10    5.34    0.23
  -8   0  10    5.30    0.23
  -8  -1  10    2.57    0.19
  -8  -2  10    0.01    0.10
  -8  -3  10    2.06    0.19
  -7   3  10    0.97    0.16
  -7   2  10    2.86    0.21
  -7   1  10    1.78    0.16
  -7   0  10   -0.07    0.08
  -7   0  10    0.02    0.08
  -7   0  10    0.05    0.09
  -7  -1  10    1.46    0.15
  -7  -2  10    2.35    0.18
  -7  -3  10    0.95    0.14
  -7  -3  10    1.33    0.19
  -6   3  10    2.61    0.22
  -6   2  10    7.45    0.29
  -6   1  10    1.22    0.14
  -6   1  10    1.46    0.15
  -6   0  10    1.84    0.14
  -6   0  10    1.71    0.16
  -6  -1  10    1.56    0.15
  -6  -2  10    6.69    0.25
  -6  -3  10    2.61    0.20
  -6  -3  10    2.70    0.15
  -6  -4  10    0.28    0.10
  -5   4  10    0.14    0.13
  -5   4  10    0.26    0.10
  -5   3  10    6.09    0.27
  -5   2  10    0.10    0.09
  -5   1  10   22.30    0.49
  -5   1  10   20.86    0.51
  -5   0  10   -0.03    0.06
  -5   0  10    0.12    0.08
  -5   0  10   -0.06    0.06
  -5  -1  10   21.78    0.47
  -5  -2  10    0.11    0.08
  -5  -3  10    5.69    0.18
  -5  -3  10    5.84    0.24
  -5  -4  10    0.15    0.09
  -5  -4  10    0.27    0.12
  -4   4  10    0.08    0.08
  -4   4  10   -0.05    0.11
  -4   3  10    2.13    0.20
  -4   2  10    6.34    0.25
  -4   1  10    0.04    0.07
  -4   1  10   -0.05    0.06
  -4   0  10    4.77    0.18
  -4   0  10    4.94    0.19
  -4   0  10    4.54    0.19
  -4   0  10    4.71    0.18
  -4  -1  10   -0.01    0.06
  -4  -2  10    5.55    0.21
  -4  -3  10    2.18    0.16
  -4  -4  10    0.26    0.11
  -4  -4  10    0.03    0.07
  -3   4  10    2.94    0.15
  -3   4  10    2.98    0.23
  -3   3  10   -0.07    0.08
  -3   2  10    4.94    0.22
  -3   2  10    5.11    0.19
  -3   2  10    5.14    0.24
  -3   1  10    4.31    0.16
  -3   1  10    4.51    0.20
  -3   1  10    4.14    0.19
  -3   1  10    4.21    0.17
  -3   0  10   -0.05    0.05
  -3   0  10   -0.04    0.05
  -3   0  10   -0.03    0.06
  -3   0  10   -0.04    0.05
  -3  -1  10    4.70    0.18
  -3  -2  10    4.98    0.19
  -3  -3  10    0.07    0.09
  -3  -4  10    3.10    0.16
  -3  -4  10    3.20    0.20
  -2   4  10    0.14    0.07
  -2   4  10    0.15    0.11
  -2   3  10    2.00    0.18
  -2   3  10    1.60    0.14
  -2   2  10    3.54    0.20
  -2   2  10    3.55    0.17
  -2   2  10    3.73    0.20
  -2   1  10    0.10    0.06
  -2   1  10    0.08    0.06
  -2   1  10    0.20    0.08
  -2   0  10    8.64    0.26
  -2   0  10    8.75    0.23
  -2   0  10    8.57    0.25
  -2   0  10    8.76    0.25
  -2  -1  10    0.20    0.07
  -2  -1  10    0.09    0.06
  -2  -2  10    3.08    0.15
  -2  -3  10    1.79    0.14
  -2  -4  10    0.26    0.10
  -2  -4  10   -0.05    0.08
  -1   4  10   16.58    0.37
  -1   4  10   14.74    0.41
  -1   4  10   16.74    0.46
  -1   3  10    1.94    0.15
  -1   2  10    3.52    0.20
  -1   2  10    3.73    0.17
  -1   1  10    1.94    0.13
  -1   1  10    1.93    0.14
  -1   1  10    2.13    0.12
  -1   0  10   -0.01    0.05
  -1   0  10   -0.04    0.04
  -1   0  10    0.05    0.06
  -1   0  10    0.08    0.06
  -1  -1  10    1.86    0.14
  -1  -1  10    1.87    0.11
  -1  -1  10    1.86    0.13
  -1  -2  10    3.86    0.16
  -1  -3  10    1.44    0.10
  -1  -3  10    1.64    0.13
  -1  -4  10   15.89    0.38
  -1  -4  10   16.48    0.41
   0   4  10    2.36    0.15
   0   4  10    2.17    0.19
   0   3  10    0.30    0.09
   0   2  10    0.48    0.11
   0   2  10    0.53    0.10
   0   1  10    0.06    0.05
   0   1  10    0.03    0.07
   0   1  10   -0.04    0.06
   0   0  10    9.25    0.26
   0   0  10    9.02    0.22
   0   0  10    9.39    0.28
   0  -1  10   -0.02    0.04
   0  -1  10   -0.02    0.06
   0  -2  10    0.46    0.10
   0  -2  10    0.64    0.08
   0  -3  10    0.26    0.06
   0  -3  10    0.28    0.08
   0  -3  10    0.33    0.10
   0  -4  10    2.44    0.21
   0  -4  10    2.19    0.16
   0  -4  10    2.20    0.15
   1   4  10    2.78    0.16
   1   4  10    2.90    0.20
   1   3  10    0.03    0.05
   1   3  10    0.05    0.08
   1   2  10    2.90    0.14
   1   2  10    2.84    0.17
   1   1  10    1.21    0.13
   1   1  10    1.00    0.10
   1   0  10    0.00    0.07
   1   0  10    0.02    0.06
   1  -1  10    0.91    0.12
   1  -2  10    3.36    0.16
   1  -2  10    2.82    0.18
   1  -3  10   -0.02    0.08
   1  -3  10    0.05    0.06
   1  -3  10   -0.09    0.07
   1  -4  10    2.72    0.16
   1  -4  10    2.96    0.17
   1  -4  10    2.73    0.21
   2   4  10    1.62    0.18
   2   4  10    1.92    0.15
   2   3  10   15.62    0.43
   2   3  10   15.34    0.35
   2   2  10   10.48    0.33
   2   2  10   11.02    0.25
   2   2  10   10.60    0.29
   2   1  10    2.43    0.14
   2   1  10    2.30    0.16
   2   0  10    0.95    0.12
   2   0  10    1.07    0.12
   2  -1  10    2.24    0.15
   2  -2  10   10.55    0.32
   2  -2  10    9.27    0.24
   2  -3  10   14.32    0.34
   2  -3  10   15.24    0.41
   2  -4  10    1.55    0.18
   2  -4  10    1.27    0.13
   3   4  10    0.02    0.10
   3   3  10    3.58    0.22
   3   3  10    3.71    0.16
   3   2  10    0.95    0.12
   3   2  10    0.94    0.14
   3   2  10    0.98    0.09
   3   1  10    1.05    0.08
   3   1  10    1.16    0.14
   3   1  10    1.47    0.14
   3   0  10   -0.01    0.07
   3   0  10    0.03    0.07
   3  -1  10    1.13    0.09
   3  -1  10    1.37    0.14
   3  -2  10    0.79    0.09
   3  -2  10    0.95    0.13
   3  -3  10    3.45    0.21
   3  -3  10    3.38    0.16
   3  -4  10    0.14    0.11
   3  -4  10   -0.11    0.07
   4   4  10    2.92    0.24
   4   4  10    3.58    0.18
   4   3  10   17.58    0.48
   4   3  10   17.59    0.41
   4   2  10    6.26    0.20
   4   2  10    6.16    0.24
   4   2  10    6.30    0.26
   4   1  10    3.96    0.19
   4   1  10    3.74    0.21
   4   1  10    3.93    0.15
   4   0  10    2.05    0.17
   4   0  10    1.54    0.11
   4   0  10    1.78    0.16
   4  -1  10    3.93    0.20
   4  -1  10    3.96    0.20
   4  -1  10    3.60    0.15
   4  -2  10    5.61    0.25
   4  -2  10    5.90    0.20
   4  -3  10   17.23    0.46
   4  -3  10   16.86    0.41
   4  -4  10    3.12    0.25
   4  -4  10    3.14    0.18
   5   3  10    0.36    0.12
   5   3  10    0.30    0.08
   5   2  10    0.24    0.09
   5   2  10    0.18    0.07
   5   2  10    0.22    0.10
   5   1  10    5.72    0.20
   5   1  10    5.23    0.23
   5   1  10    5.07    0.24
   5   0  10    0.00    0.08
   5   0  10    0.03    0.06
   5   0  10    0.01    0.08
   5  -1  10    5.64    0.24
   5  -1  10    4.84    0.23
   5  -1  10    5.10    0.19
   5  -2  10    0.27    0.11
   5  -2  10    0.04    0.07
   5  -3  10    0.44    0.13
   5  -3  10    0.32    0.09
   6   3  10    0.67    0.13
   6   3  10    0.41    0.14
   6   3  10    0.69    0.11
   6   2  10    0.49    0.13
   6   2  10    0.28    0.10
   6   2  10    0.38    0.09
   6   1  10    2.34    0.19
   6   1  10    2.18    0.14
   6   1  10    2.26    0.19
   6   0  10   19.39    0.50
   6   0  10   18.96    0.44
   6   0  10   19.34    0.49
   6  -1  10    2.18    0.15
   6  -1  10    2.15    0.19
   6  -1  10    2.01    0.18
   6  -2  10    0.20    0.08
   6  -2  10    0.29    0.11
   6  -3  10    0.52    0.11
   6  -3  10    0.56    0.15
   7   2  10    1.24    0.14
   7   2  10    1.08    0.15
   7   2  10    1.09    0.16
   7   1  10    3.19    0.21
   7   1  10    3.31    0.21
   7   1  10    3.23    0.18
   7   0  10    0.09    0.07
   7   0  10   -0.09    0.09
   7   0  10    0.07    0.10
   7  -1  10    2.80    0.17
   7  -1  10    3.19    0.21
   7  -1  10    3.43    0.22
   7  -2  10    0.94    0.15
   7  -2  10    0.98    0.16
   7  -2  10    0.80    0.12
   8   1  10    0.08    0.10
   8   1  10    0.00    0.11
   8   1  10    0.06    0.08
   8   0  10    8.71    0.33
   8   0  10    8.73    0.33
   8   0  10    8.28    0.29
   8  -1  10    0.07    0.10
   8  -1  10    0.02    0.12
   8  -1  10    0.13    0.08
  -9   0  11    1.59    0.17
  -8   2  11    0.17    0.12
  -8   1  11    8.63    0.32
  -8   0  11    0.02    0.10
  -8  -1  11    8.77    0.31
  -8  -2  11    0.01    0.11
  -7   2  11    4.79    0.26
  -7   1  11    0.00    0.09
  -7   0  11    4.56    0.32
  -7   0  11    4.66    0.22
  -7  -1  11   -0.01    0.10
  -7  -2  11    4.74    0.24
  -6   3  11    0.18    0.13
  -6   2  11    3.00    0.21
  -6   1  11    0.57    0.12
  -6   0  11    0.11    0.09
  -6   0  11   -0.03    0.07
  -6  -1  11    0.59    0.11
  -6  -2  11    3.17    0.20
  -6  -3  11    0.15    0.11
  -5   3  11    0.29    0.12
  -5   2  11    1.22    0.15
  -5   1  11    0.15    0.09
  -5   0  11    4.59    0.28
  -5   0  11    4.81    0.21
  -5   0  11    4.96    0.20
  -5  -1  11    0.20    0.08
  -5  -2  11    1.22    0.14
  -5  -3  11    0.48    0.12
  -4   3  11    1.06    0.15
  -4   2  11    2.05    0.19
  -4   1  11    2.26    0.17
  -4   1  11    2.48    0.16
  -4   0  11   -0.07    0.06
  -4   0  11   -0.04    0.06
  -4   0  11    0.06    0.08
  -4   0  11   -0.13    0.06
  -4  -1  11    2.34    0.15
  -4  -2  11    2.01    0.16
  -4  -3  11    1.07    0.14
  -3   4  11    1.72    0.21
  -3   3  11    0.98    0.16
  -3   2  11    0.11    0.09
  -3   1  11    0.06    0.08
  -3   1  11    0.03    0.07
  -3   1  11    0.08    0.07
  -3   0  11    3.73    0.17
  -3   0  11    3.77    0.18
  -3   0  11    3.76    0.17
  -3   0  11    3.69    0.16
  -3   0  11    3.84    0.19
  -3  -1  11    0.06    0.07
  -3  -2  11    0.30    0.09
  -3  -3  11    0.92    0.12
  -3  -4  11    1.75    0.17
  -2   4  11    1.34    0.19
  -2   3  11   -0.05    0.09
  -2   3  11    0.12    0.09
  -2   2  11    1.45    0.16
  -2   2  11    1.31    0.13
  -2   1  11    1.03    0.10
  -2   1  11    1.14    0.12
  -2   1  11    1.14    0.13
  -2   0  11    0.03    0.07
  -2   0  11   -0.04    0.05
  -2   0  11   -0.04    0.06
  -2   0  11    0.01    0.06
  -2   0  11    0.06    0.07
  -2  -1  11    1.11    0.13
  -2  -1  11    1.05    0.10
  -2  -2  11    1.28    0.12
  -2  -3  11    0.06    0.08
  -2  -4  11    0.94    0.11
  -2  -4  11    1.06    0.14
  -1   4  11    0.84    0.17
  -1   4  11    0.54    0.12
  -1   3  11   16.35    0.42
  -1   2  11    6.13    0.23
  -1   1  11    2.26    0.13
  -1   1  11    2.29    0.15
  -1   1  11    2.16    0.16
  -1   0  11    0.61    0.10
  -1   0  11    0.63    0.10
  -1   0  11    0.58    0.10
  -1   0  11    0.71    0.08
  -1  -1  11    2.26    0.16
  -1  -1  11    2.29    0.12
  -1  -2  11    6.29    0.21
  -1  -2  11    6.57    0.26
  -1  -3  11   16.75    0.39
  -1  -4  11    0.63    0.12
  -1  -4  11    0.46    0.09
   0   4  11    0.38    0.12
   0   4  11    0.51    0.11
   0   3  11    3.38    0.20
   0   2  11    0.18    0.08
   0   1  11    1.72    0.16
   0   1  11    1.53    0.12
   0   1  11    1.82    0.15
   0   0  11    0.02    0.07
   0   0  11    0.00    0.06
   0   0  11    0.00    0.07
   0  -1  11    1.60    0.15
   0  -2  11    0.19    0.09
   0  -3  11    3.15    0.21
   0  -3  11    3.60    0.18
   0  -4  11    0.35    0.11
   0  -4  11    0.40    0.09
   0  -4  11    0.67    0.15
   1   4  11    4.29    0.18
   1   4  11    3.91    0.24
   1   3  11   13.95    0.41
   1   2  11    8.78    0.30
   1   1  11    4.44    0.18
   1   1  11    4.05    0.20
   1   0  11    0.40    0.10
   1   0  11    0.30    0.09
   1  -1  11    4.05    0.20
   1  -2  11    8.80    0.30
   1  -3  11   14.58    0.42
   1  -3  11   13.24    0.32
   1  -4  11    3.58    0.18
   1  -4  11    4.32    0.26
   2   4  11    2.30    0.22
   2   4  11    2.49    0.16
   2   3  11    0.43    0.12
   2   2  11    0.02    0.08
   2   2  11    0.13    0.07
   2   1  11    5.28    0.21
   2   1  11    5.07    0.23
   2   0  11   -0.10    0.07
   2   0  11    0.03    0.08
   2  -1  11    6.30    0.25
   2  -2  11    0.01    0.09
   2  -3  11    0.42    0.08
   2  -3  11    0.43    0.13
   2  -4  11    2.37    0.22
   2  -4  11    2.11    0.15
   3   3  11    0.13    0.10
   3   3  11    0.07    0.06
   3   2  11    0.45    0.10
   3   2  11    0.47    0.12
   3   2  11    0.44    0.07
   3   1  11    1.61    0.17
   3   1  11    1.40    0.14
   3   0  11   31.99    0.70
   3   0  11   33.37    0.68
   3  -1  11    1.99    0.17
   3  -1  11    1.59    0.16
   3  -2  11    0.36    0.07
   3  -2  11    0.52    0.12
   3  -3  11   -0.02    0.10
   3  -3  11    0.27    0.08
   4   3  11    0.08    0.07
   4   3  11    0.19    0.11
   4   2  11    2.00    0.19
   4   2  11    2.14    0.17
   4   2  11    2.29    0.13
   4   1  11    2.43    0.12
   4   1  11    2.64    0.21
   4   1  11    2.22    0.17
   4   0  11    0.05    0.09
   4   0  11    0.00    0.08
   4   0  11    0.08    0.05
   4  -1  11    2.45    0.21
   4  -1  11    2.17    0.13
   4  -1  11    2.76    0.21
   4  -2  11    1.76    0.13
   4  -2  11    2.27    0.20
   4  -3  11    0.18    0.12
   4  -3  11    0.06    0.07
   5   3  11    1.45    0.14
   5   3  11    1.73    0.20
   5   2  11    2.45    0.20
   5   2  11    2.80    0.15
   5   2  11    2.78    0.23
   5   1  11    0.43    0.11
   5   1  11    0.45    0.08
   5   1  11    0.41    0.11
   5   0  11   12.68    0.31
   5   0  11   12.26    0.39
   5   0  11   12.67    0.38
   5  -1  11    0.49    0.12
   5  -1  11    0.45    0.08
   5  -1  11    0.40    0.11
   5  -2  11    2.67    0.20
   5  -2  11    2.35    0.15
   5  -3  11    1.56    0.20
   5  -3  11    1.29    0.14
   6   2  11    5.22    0.28
   6   2  11    5.32    0.21
   6   2  11    6.09    0.26
   6   1  11    0.45    0.12
   6   1  11    0.52    0.13
   6   1  11    0.41    0.09
   6   0  11   -0.02    0.06
   6   0  11    0.05    0.10
   6   0  11    0.00    0.09
   6  -1  11    0.29    0.12
   6  -1  11    0.35    0.12
   6  -1  11    0.28    0.08
   6  -2  11    4.68    0.21
   6  -2  11    5.05    0.27
   6  -2  11    5.29    0.27
   7   1  11    2.11    0.22
   7   1  11    2.24    0.20
   7   1  11    2.11    0.16
   7   0  11    2.51    0.17
   7   0  11    2.83    0.22
   7   0  11    3.00    0.25
   7  -1  11    2.33    0.17
   7  -1  11    2.40    0.21
   7  -1  11    2.23    0.22
  -7   1  12    1.34    0.16
  -7   0  12   -0.13    0.09
  -7  -1  12    1.37    0.15
  -6   2  12    0.21    0.12
  -6   1  12    0.16    0.10
  -6   0  12    0.88    0.13
  -6  -1  12    0.03    0.09
  -6  -2  12    0.10    0.11
  -5   2  12    0.19    0.11
  -5   1  12    0.60    0.12
  -5   0  12    0.11    0.09
  -5  -1  12    0.54    0.11
  -5  -2  12    0.28    0.11
  -4   3  12   11.42    0.40
  -4   2  12    2.63    0.20
  -4   1  12    1.63    0.16
  -4   0  12    0.22    0.09
  -4   0  12    0.33    0.09
  -4   0  12    0.31    0.09
  -4  -1  12    1.33    0.13
  -4  -2  12    2.19    0.17
  -4  -3  12   11.41    0.35
  -3   3  12    2.32    0.21
  -3   2  12   -0.05    0.10
  -3   1  12    1.30    0.14
  -3   0  12    0.01    0.07
  -3   0  12    0.00    0.08
  -3   0  12    0.06    0.07
  -3   0  12    0.02    0.07
  -3  -1  12    1.46    0.13
  -3  -1  12    1.14    0.14
  -3  -2  12    0.03    0.08
  -3  -3  12    2.47    0.18
  -2   3  12    7.95    0.33
  -2   2  12    8.43    0.31
  -2   2  12    8.07    0.28
  -2   1  12    3.15    0.19
  -2   1  12    3.01    0.17
  -2   0  12    0.09    0.07
  -2   0  12   -0.05    0.07
  -2   0  12    0.02    0.08
  -2   0  12    0.12    0.07
  -2   0  12    0.10    0.08
  -2  -1  12    3.16    0.19
  -2  -1  12    3.39    0.16
  -2  -2  12    8.15    0.26
  -2  -2  12    8.18    0.30
  -2  -3  12    7.35    0.26
  -1   3  12    0.39    0.11
  -1   2  12    0.37    0.10
  -1   1  12    3.31    0.19
  -1   0  12   -0.14    0.07
  -1   0  12    0.15    0.08
  -1   0  12   -0.01    0.07
  -1  -1  12    3.48    0.20
  -1  -2  12    0.31    0.11
  -1  -3  12    0.52    0.13
   0   3  12    0.00    0.09
   0   2  12    0.61    0.12
   0   1  12    0.72    0.12
   0   1  12    0.81    0.11
   0   0  12   37.84    0.76
   0   0  12   35.80    0.75
   0   0  12   36.72    0.73
   0  -1  12    0.95    0.13
   0  -2  12    0.61    0.12
   0  -3  12   -0.02    0.10
   1   3  12    0.00    0.10
   1   2  12    2.33    0.20
   1   1  12    0.66    0.10
   1   1  12    0.66    0.12
   1   0  12    0.00    0.08
   1   0  12    0.07    0.09
   1  -1  12    0.64    0.12
   1  -2  12    2.34    0.19
   1  -3  12    0.10    0.11
   2   3  12    3.14    0.22
   2   2  12    2.94    0.20
   2   1  12    0.99    0.13
   2   1  12    1.14    0.15
   2   0  12   11.21    0.34
   2   0  12   11.13    0.36
   2  -1  12    1.05    0.15
   2  -1  12    1.16    0.15
   2  -2  12    2.91    0.20
   2  -3  12    3.22    0.23
   3   3  12    0.14    0.11
   3   2  12    4.63    0.25
   3   1  12    2.10    0.20
   3   1  12    2.13    0.18
   3   0  12    0.16    0.10
   3   0  12   -0.10    0.08
   3  -1  12    1.84    0.19
   3  -1  12    2.07    0.18
   3  -2  12    4.96    0.25
   3  -3  12    0.06    0.08
   3  -3  12   -0.01    0.12
   4   2  12    0.84    0.15
   4   2  12    0.82    0.13
   4   1  12    3.60    0.21
   4   1  12    3.47    0.23
   4   0  12    1.40    0.17
   4   0  12    1.59    0.16
   4  -1  12    3.04    0.22
   4  -1  12    3.55    0.21
   4  -2  12    0.68    0.09
   4  -2  12    0.96    0.16
   5   2  12    0.01    0.10
   5   2  12   -0.03    0.06
   5   2  12   -0.08    0.10
   5   1  12   12.76    0.32
   5   1  12   12.85    0.41
   5   1  12   12.32    0.39
   5   0  12   -0.01    0.10
   5   0  12    0.07    0.10
   5   0  12   -0.02    0.06
   5  -1  12   11.85    0.31
   5  -1  12   12.97    0.42
   5  -1  12   12.07    0.39
   5  -2  12   -0.05    0.07
   5  -2  12    0.09    0.11
   5  -2  12    0.08    0.11
   6   1  12    1.30    0.16
   6   1  12    1.72    0.20
   6   1  12    1.47    0.13
   6   0  12    0.73    0.14
   6   0  12    0.77    0.16
   6   0  12    0.94    0.11
   6  -1  12    1.02    0.16
   6  -1  12    1.28    0.13
   6  -1  12    1.61    0.19
  -6   0  13    0.19    0.11
  -5   1  13    1.70    0.17
  -5   0  13    0.40    0.10
  -5  -1  13    1.85    0.16
  -4   2  13    0.51    0.13
  -4   1  13    1.19    0.13
  -4   1  13    1.32    0.15
  -4   0  13    0.03    0.08
  -4  -1  13    1.31    0.14
  -4  -1  13    1.15    0.15
  -4  -2  13    0.33    0.11
  -3   2  13    0.32    0.12
  -3   1  13    0.06    0.09
  -3   0  13   26.54    0.60
  -3   0  13   28.76    0.78
  -3  -1  13    0.19    0.10
  -3  -1  13    0.09    0.10
  -3  -2  13    0.66    0.12
  -3  -2  13    0.41    0.13
  -2   2  13    2.33    0.22
  -2   1  13   -0.08    0.08
  -2   1  13   -0.01    0.09
  -2   0  13   -0.05    0.08
  -2   0  13    0.01    0.08
  -2  -1  13    0.00    0.09
  -2  -2  13    1.53    0.17
  -1   2  13    2.20    0.19
  -1   1  13    1.56    0.16
  -1   0  13    6.55    0.26
  -1   0  13    6.71    0.25
  -1  -1  13    1.61    0.17
  -1  -2  13    1.84    0.18
   0   2  13    2.95    0.20
   0   1  13    3.34    0.21
   0   0  13    0.10    0.09
   0   0  13    0.00    0.09
   0  -1  13    3.48    0.21
   0  -1  13    3.20    0.20
   0  -2  13    2.88    0.21
   1   2  13    0.26    0.11
   1   1  13    3.52    0.19
   1   1  13    3.62    0.22
   1   0  13    0.15    0.10
   1   0  13    0.19    0.10
   1  -1  13    3.69    0.22
   1  -1  13    3.55    0.22
   1  -2  13    0.03    0.11
   2   2  13    0.61    0.14
   2   1  13   11.46    0.35
   2   1  13   11.62    0.38
   2   0  13    0.13    0.10
   2   0  13    0.06    0.10
   2  -1  13   12.40    0.40
   2  -1  13   12.33    0.39
   2  -2  13    0.75    0.15
   3   1  13    1.11    0.16
   3   1  13    1.52    0.17
   3   0  13    2.83    0.23
   3   0  13    2.59    0.19
   3  -1  13    1.31    0.17
   3  -1  13    1.23    0.16
   4   1  13    0.39    0.12
   4   1  13    0.31    0.13
   4   0  13    0.02    0.10
   4   0  13    0.03    0.10
   4  -1  13    0.38    0.13
   4  -1  13    0.36    0.13
  -2   1  14    2.94    0.23
  -2   0  14    0.04    0.09
  -2  -1  14    2.83    0.21
  -2  -1  14    2.58    0.19
  -1   1  14    7.50    0.30
  -1   0  14    0.16    0.10
  -1   0  14    0.04    0.09
  -1  -1  14    7.78    0.31
  -1  -1  14    6.96    0.30
   0   1  14    0.87    0.15
   0   0  14    4.32    0.24
   0   0  14    4.17    0.23
   0  -1  14    0.82    0.14
   0  -1  14    0.93    0.15
   1   0  14    0.02    0.10
   1   0  14   -0.04    0.09
   0   0   0    0.00    0.00
;
_shelx_hkl_checksum     32815
_shelx_res_file
;
    mbd27.res created by SHELXL-2014/7
TITL mbd27 in P2(1)/n
CELL 0.71073   9.93880   5.09990  10.67550  90.0000  94.1356  90.0000
ZERR    4.00   0.00130   0.00060   0.00140   0.0000   0.0038   0.0000
LATT  1
SYMM 0.5-X, 0.5+Y, 0.5-Z
SFAC C H N O S
UNIT 12 24 8 8 4
TEMP -153.000
SIZE 0.136 0.188 0.237
L.S. 10
BOND $H
FMAP 2
PLAN 20
CONF
EQIV $1 x, y-1, z
EQIV $2 -x+1, -y+1, -z
EQIV $3 x, y+1, z
EQIV $4 -x+1, -y, -z+1
EQIV $5 -x+3/2, y-1/2, -z+3/2
HTAB N1 O1_$1
HTAB N1 O2
HTAB N1 O1_$2
HTAB N2 O2_$3
HTAB C3 O2_$4
HTAB C3 S1_$5
ACTA
WGHT    0.050200    0.212700
FVAR       0.15944
S1    5    0.694061    0.425708    0.545069    11.00000    0.03026    0.01371 =
         0.01279   -0.00060   -0.00299   -0.00005
O1    4    0.546856    0.707447    0.131272    11.00000    0.03216    0.01196 =
         0.01617    0.00020   -0.00452    0.00040
O2    4    0.626890    0.081269    0.368589    11.00000    0.02575    0.01166 =
         0.01688   -0.00093   -0.00229   -0.00108
N1    3    0.552180    0.266527    0.132886    11.00000    0.02963    0.01096 =
         0.01434    0.00122   -0.00444    0.00088
H1NB  2    0.563742    0.143501    0.174360    11.00000    0.02524
H1NA  2    0.521282    0.276299    0.054542    11.00000    0.03611
N2    3    0.619555    0.511315    0.310946    11.00000    0.02335    0.01118 =
         0.01366   -0.00137   -0.00095   -0.00138
H2NA  2    0.628455    0.660328    0.335130    11.00000    0.01299
C1    1    0.570288    0.498766    0.185110    11.00000    0.01817    0.01464 =
         0.01410    0.00004    0.00027    0.00023
C2    1    0.641595    0.310841    0.394235    11.00000    0.01653    0.01529 =
         0.01426   -0.00060    0.00002   -0.00010
C3    1    0.708833    0.118959    0.626094    11.00000    0.03363    0.01720 =
         0.01695    0.00414   -0.00372   -0.00160
AFIX 137
H3A   2    0.620541    0.032691    0.622813    11.00000   -1.50000
H3B   2    0.740824    0.149447    0.713872    11.00000   -1.50000
H3C   2    0.773229    0.006659    0.585995    11.00000   -1.50000
AFIX   0
HKLF 4
REM  mbd27 in P2(1)/n
REM R1 =  0.0309 for    1220 Fo > 4sig(Fo)  and  0.0350 for all    1344 data
REM     86 parameters refined using      0 restraints
END
WGHT      0.0498      0.2156
REM Highest difference peak  0.383,  deepest hole -0.231,  1-sigma level  0.065
Q1    1   0.6644  0.3708  0.4632  11.00000  0.05    0.38
Q2    1   0.6221  0.4112  0.3441  11.00000  0.05    0.32
Q3    1   0.6952  0.5788  0.5533  11.00000  0.05    0.32
Q4    1   0.5931  0.4986  0.2446  11.00000  0.05    0.29
Q5    1   0.7023  0.2348  0.5931  11.00000  0.05    0.29
Q6    1   0.6852 -0.0220  0.5712  11.00000  0.05    0.29
Q7    1   0.5559  0.3773  0.1638  11.00000  0.05    0.28
Q8    1   0.7825  0.4279  0.5373  11.00000  0.05    0.28
Q9    1   0.5681  0.9022  0.1272  11.00000  0.05    0.27
Q10   1   0.6068  0.4310  0.5481  11.00000  0.05    0.27
Q11   1   0.6363  0.7813  0.3784  11.00000  0.05    0.25
Q12   1   0.5010  0.4439  0.0384  11.00000  0.05    0.18
Q13   1   0.5798  0.0034  0.2780  11.00000  0.05    0.18
Q14   1   0.7923  0.0744  0.6213  11.00000  0.05    0.18
Q15   1   0.6874  0.7402  0.5444  11.00000  0.05    0.15
Q16   1   0.6676  0.1199  0.6868  11.00000  0.05    0.14
Q17   1   0.6768  0.5010  0.3068  11.00000  0.05    0.14
Q18   1   0.7363  0.3239  0.7012  11.00000  0.05    0.14
Q19   1   0.7702  0.0884  0.7113  11.00000  0.05    0.11
Q20   1   0.7577  0.3423  0.7824  11.00000  0.05    0.11
;
_shelx_res_checksum     31064
