# Supplementary material for: Crystal structure of N-[(methyl­sulfan­yl)carbon­yl]urea
Source: Acta Crystallogr E Crystallogr Commun. 2016 Feb 13;72(Pt 3):325–7. doi: 10.1107/S2056989016002322 (PMC4778815; doi:10.1107/S2056989016002322)
Supplement: Supplementary file 2 [file e-72-00325-Isup2.hkl]

data_I                                                                          
_shelx_title ' mbd27 in P2(1)/n'                                                
_shelx_refln_list_code          4                                               
_shelx_F_calc_maximum      191.79                                               
_exptl_crystal_F_000       280.00                                               
_reflns_d_resolution_high  0.7476                                               
                                                                                
loop_                                                                           
 _space_group_symop_operation_xyz                                               
 'x, y, z'                                                                      
 '-x+1/2, y+1/2, -z+1/2'                                                        
 '-x, -y, -z'                                                                   
 'x-1/2, -y-1/2, z-1/2'                                                         
                                                                                
_cell_length_a     9.9388                                                       
_cell_length_b     5.0999                                                       
_cell_length_c    10.6755                                                       
_cell_angle_alpha  90.000                                                       
_cell_angle_beta   94.136                                                       
_cell_angle_gamma  90.000                                                       
                                                                                
_shelx_F_squared_multiplier     1.000                                           
                                                                                
loop_                                                                           
 _refln_index_h                                                                 
 _refln_index_k                                                                 
 _refln_index_l                                                                 
 _refln_F_squared_calc                                                          
 _refln_F_squared_meas                                                          
 _refln_F_squared_sigma                                                         
 _refln_observed_status                                                         
   2   0   0         72.31         59.30         1.08 o                         
   4   0   0        669.70        767.35         5.34 o                         
   6   0   0          8.49          8.56         0.88 o                         
   8   0   0        353.57        382.17         4.25 o                         
  10   0   0         11.95         14.78         1.90 o                         
  12   0   0        336.52        356.04         6.64 o                         
   1   1   0       1864.95       1844.70         8.43 o                         
   2   1   0       2243.37       2280.41         9.66 o                         
   3   1   0        450.25        415.19         2.25 o                         
   4   1   0        822.99        881.66         4.31 o                         
   5   1   0        265.00        241.60         1.85 o                         
   6   1   0         13.89          8.93         0.58 o                         
   7   1   0        324.56        334.23         2.68 o                         
   8   1   0         10.59          8.23         0.83 o                         
   9   1   0         43.17         39.60         1.42 o                         
  10   1   0          2.68          3.49         1.19 o                         
  11   1   0         53.32         56.41         2.27 o                         
  12   1   0          0.26         -1.11         1.55 o                         
  13   1   0         30.35         44.89         2.96 o                         
   0   2   0        553.04        592.47         4.55 o                         
   1   2   0         26.76         25.33         0.69 o                         
   2   2   0       1456.83       1534.03         7.92 o                         
   3   2   0        443.43        431.14         2.55 o                         
   4   2   0        435.46        478.47         2.95 o                         
   5   2   0         59.40         54.34         1.12 o                         
   6   2   0          2.09          0.87         0.59 o                         
   7   2   0        277.05        255.78         2.47 o                         
   8   2   0          0.06          0.24         0.81 o                         
   9   2   0        178.71        168.20         2.36 o                         
  10   2   0        331.03        342.60         5.21 o                         
  11   2   0          0.76          0.12         1.54 o                         
  12   2   0          0.73          2.17         1.79 o                         
   1   3   0          0.01          0.37         0.50 o                         
   2   3   0       1004.21       1088.82         6.06 o                         
   3   3   0        152.69        149.93         1.54 o                         
   4   3   0       1034.12       1026.32         6.58 o                         
   5   3   0          0.26          1.51         0.61 o                         
   6   3   0        309.62        276.59         2.73 o                         
   7   3   0         99.07         95.79         2.00 o                         
   8   3   0         74.31         70.49         1.99 o                         
   9   3   0         50.20         49.67         2.19 o                         
  10   3   0          0.03         -0.24         1.50 o                         
  11   3   0         40.18         39.38         2.32 o                         
   0   4   0         77.86         75.11         1.73 o                         
   1   4   0        142.43        138.20         1.84 o                         
   2   4   0        651.86        686.30         4.99 o                         
   3   4   0        304.08        292.66         2.82 o                         
   4   4   0         19.83         18.80         1.06 o                         
   5   4   0        128.60        117.77         2.06 o                         
   6   4   0        112.57        112.00         2.07 o                         
   7   4   0        429.07        433.79         6.01 o                         
   8   4   0          0.95          0.38         1.24 o                         
   9   4   0        336.93        368.77         4.95 o                         
  10   4   0         88.69         87.12         3.07 o                         
   1   5   0        503.66        524.02         6.19 o                         
   2   5   0        137.98        133.19         2.64 o                         
   3   5   0         25.25         28.90         1.53 o                         
   4   5   0         70.73         68.43         2.23 o                         
   5   5   0        383.91        404.43         5.48 o                         
   6   5   0        101.60        100.34         2.83 o                         
   7   5   0         27.29         29.26         2.00 o                         
   8   5   0          0.36         -1.60         1.73 o                         
   9   5   0          0.25         -0.88         2.87 o                         
   0   6   0        239.28        251.41         5.10 o                         
   1   6   0         85.39         75.33         2.64 o                         
   2   6   0        153.45        153.14         2.96 o                         
   3   6   0         51.88         56.48         2.20 o                         
   4   6   0         35.07         37.61         2.09 o                         
   5   6   0         10.57         13.71         1.73 o                         
   6   6   0         60.92         58.67         2.85 o                         
 -13   0   1          1.53          3.09         3.16 o                         
 -11   0   1        118.47        130.76         5.52 o                         
  -9   0   1          1.87          2.51         1.42 o                         
  -7   0   1        111.11        134.63         2.63 o                         
  -5   0   1        349.47        320.48         4.18 o                         
  -3   0   1      36781.83      38415.75       325.76 o                         
  -1   0   1        405.84        448.01         3.31 o                         
   1   0   1       1586.70       1691.35        22.36 o                         
   3   0   1         40.18         43.64         0.94 o                         
   5   0   1        891.28        943.31         7.19 o                         
   7   0   1          4.36          3.97         0.95 o                         
   9   0   1        933.54        960.40         9.42 o                         
  11   0   1          0.52          2.24         2.10 o                         
  13   0   1        243.45        258.53        14.95 o                         
 -13   1   1          1.71         -0.39         2.30 o                         
 -12   1   1          4.02          0.58         1.81 o                         
 -11   1   1          4.57          6.33         1.49 o                         
 -10   1   1        141.79        145.16         2.37 o                         
  -9   1   1         13.66         14.33         1.10 o                         
  -8   1   1        132.03        124.38         1.75 o                         
  -7   1   1        307.06        312.49         2.60 o                         
  -6   1   1        272.66        251.32         2.05 o                         
  -5   1   1        619.97        651.12         3.63 o                         
  -4   1   1        297.62        286.38         1.83 o                         
  -3   1   1         69.64         71.09         0.78 o                         
  -2   1   1       2772.99       2731.05        12.97 o                         
  -1   1   1       2845.53       2878.49        13.55 o                         
   0   1   1        282.00        282.22         2.71 o                         
   1   1   1       1590.60       1783.45         8.52 o                         
   2   1   1        111.14        125.73         1.11 o                         
   3   1   1         12.70          8.64         0.39 o                         
   4   1   1        529.49        529.18         2.98 o                         
   5   1   1         10.27         10.07         0.59 o                         
   6   1   1        274.29        268.32         2.07 o                         
   7   1   1          4.74          5.13         0.62 o                         
   8   1   1        271.29        258.88         2.55 o                         
   9   1   1          2.62          3.48         0.95 o                         
  10   1   1        145.34        143.63         2.70 o                         
  11   1   1         87.30         88.56         2.69 o                         
  12   1   1         51.13         51.12         2.39 o                         
  13   1   1         38.32         38.73         4.86 o                         
 -12   2   1         51.26         53.20         4.49 o                         
 -11   2   1          0.01          2.81         1.57 o                         
 -10   2   1         70.45         68.77         2.12 o                         
  -9   2   1          0.01         -0.35         0.88 o                         
  -8   2   1          1.48          2.53         0.81 o                         
  -7   2   1         65.78         67.63         1.40 o                         
  -6   2   1        312.27        307.80         2.45 o                         
  -5   2   1        754.40        715.69         4.15 o                         
  -4   2   1         65.90         67.68         1.07 o                         
  -3   2   1        261.67        258.63         1.90 o                         
  -2   2   1         10.21          9.26         0.49 o                         
  -1   2   1       1117.08       1200.67         6.22 o                         
   0   2   1        259.92        250.43         1.99 o                         
   1   2   1       1119.05       1360.46         6.91 o                         
   2   2   1        377.21        406.82         2.46 o                         
   3   2   1          3.53          3.04         0.40 o                         
   4   2   1        750.11        732.14         4.13 o                         
   5   2   1          0.05          1.36         0.47 o                         
   6   2   1        426.06        408.81         3.89 o                         
   7   2   1        831.41        864.68         5.80 o                         
   8   2   1          0.66          1.28         0.84 o                         
   9   2   1          4.83          6.32         1.12 o                         
  10   2   1         26.80         30.13         1.80 o                         
  11   2   1          2.30          5.26         1.69 o                         
  12   2   1          6.68          8.55         1.89 o                         
 -11   3   1         56.76         52.92         3.38 o                         
 -10   3   1         38.95         37.27         2.35 o                         
  -9   3   1        184.89        179.52         2.85 o                         
  -8   3   1          0.28          1.06         0.96 o                         
  -7   3   1        451.88        435.19         4.01 o                         
  -6   3   1         88.35         76.36         1.73 o                         
  -5   3   1        321.76        318.18         2.71 o                         
  -4   3   1          0.92          1.56         0.61 o                         
  -3   3   1         29.56         30.98         1.00 o                         
  -2   3   1          3.83          2.19         0.53 o                         
  -1   3   1       1489.99       1648.47         9.04 o                         
   0   3   1        124.16        127.22         1.51 o                         
   1   3   1       1578.90       1636.03        10.05 o                         
   2   3   1          9.06         14.86         0.67 o                         
   3   3   1        342.49        299.48         2.36 o                         
   4   3   1        207.13        213.26         2.03 o                         
   5   3   1         45.25         41.49         1.15 o                         
   6   3   1         92.49         90.64         2.03 o                         
   7   3   1         14.62         18.13         1.10 o                         
   8   3   1        130.90        123.54         2.38 o                         
   9   3   1        248.07        252.79         3.90 o                         
  10   3   1          3.27          4.21         1.74 o                         
  11   3   1        154.42        163.54         4.09 o                         
 -10   4   1        108.29        111.87         5.71 o                         
  -9   4   1         41.50         40.31         2.20 o                         
  -8   4   1        136.28        138.45         3.02 o                         
  -7   4   1         40.19         38.38         1.97 o                         
  -6   4   1        241.94        234.48         3.15 o                         
  -5   4   1        337.91        340.21         3.66 o                         
  -4   4   1        115.17        100.95         1.79 o                         
  -3   4   1         45.56         49.83         1.39 o                         
  -2   4   1        116.75        108.37         1.79 o                         
  -1   4   1        806.44        857.11         5.87 o                         
   0   4   1        218.47        210.67         2.23 o                         
   1   4   1          0.01          3.09         0.72 o                         
   2   4   1         61.14         57.07         1.35 o                         
   3   4   1        209.99        218.56         2.31 o                         
   4   4   1       1051.39       1068.29         7.18 o                         
   5   4   1          2.00          3.65         0.85 o                         
   6   4   1        625.64        647.94         4.96 o                         
   7   4   1        191.06        179.09         2.76 o                         
   8   4   1         22.34         23.50         2.05 o                         
   9   4   1          0.00          0.19         1.48 o                         
  10   4   1         40.89         37.05         2.36 o                         
  -9   5   1         59.47         63.31         3.83 o                         
  -8   5   1        195.22        202.19         4.15 o                         
  -7   5   1         24.46         24.72         1.88 o                         
  -6   5   1          0.55          1.72         1.22 o                         
  -5   5   1         51.60         50.67         1.87 o                         
  -4   5   1        381.45        374.27         3.92 o                         
  -3   5   1         13.03         11.83         1.11 o                         
  -2   5   1        444.07        453.20         4.08 o                         
  -1   5   1        197.58        201.61         2.72 o                         
   0   5   1        122.48        120.86         2.34 o                         
   1   5   1        114.24        111.69         2.27 o                         
   2   5   1        523.19        561.62         7.48 o                         
   3   5   1        110.19        103.01         2.64 o                         
   4   5   1          9.95          8.66         1.31 o                         
   5   5   1          9.57         10.83         1.39 o                         
   6   5   1          9.01          9.84         1.47 o                         
   7   5   1         38.42         40.88         2.06 o                         
   8   5   1        398.58        396.73         6.43 o                         
  -6   6   1         41.27         44.54         2.84 o                         
  -5   6   1        116.71        112.71         3.12 o                         
  -4   6   1         74.61         68.11         2.47 o                         
  -3   6   1        193.44        192.72         3.32 o                         
  -2   6   1         69.55         58.11         2.23 o                         
  -1   6   1        130.60        128.47         2.79 o                         
   0   6   1         40.05         44.30         2.19 o                         
   1   6   1          4.54          7.18         1.39 o                         
   2   6   1         28.81         30.50         1.78 o                         
   3   6   1        199.53        213.03         3.70 o                         
   4   6   1         20.82         23.88         1.88 o                         
   5   6   1        180.79        187.19         3.94 o                         
   6   6   1         32.01         34.85         2.44 o                         
 -12   0   2          0.03          2.15         2.71 o                         
 -10   0   2         11.57          9.68         1.78 o                         
  -8   0   2        449.00        452.85         6.50 o                         
  -6   0   2       8687.90       9610.83        66.82 o                         
  -4   0   2       1256.15       1336.75        10.32 o                         
  -2   0   2       1283.37       1386.04        10.02 o                         
   2   0   2       2550.15       2671.53        30.20 o                         
   4   0   2          0.30          1.15         0.54 o                         
   6   0   2       2383.66       2559.59        17.61 o                         
   8   0   2        144.69        119.94         3.02 o                         
  10   0   2        725.62        778.81         9.49 o                         
  12   0   2         29.94         33.04         2.99 o                         
 -13   1   2         49.96         55.18         3.40 o                         
 -12   1   2          5.63          7.02         2.09 o                         
 -11   1   2         34.84         40.32         2.10 o                         
 -10   1   2        110.17        107.16         2.73 o                         
  -9   1   2         80.77         77.76         1.80 o                         
  -8   1   2        147.63        141.33         1.97 o                         
  -7   1   2          4.64          4.29         0.66 o                         
  -6   1   2        100.54         95.05         1.27 o                         
  -5   1   2       1453.31       1486.34         7.14 o                         
  -4   1   2       1156.97       1191.70         5.55 o                         
  -3   1   2        135.42        110.99         1.04 o                         
  -2   1   2        986.39       1059.29         5.62 o                         
  -1   1   2         42.35         48.49         0.67 o                         
   0   1   2          1.02          2.41         0.31 o                         
   1   1   2        376.08        382.43         2.26 o                         
   2   1   2          1.84          6.63         0.41 o                         
   3   1   2       1276.83       1318.16         6.22 o                         
   4   1   2         21.48         25.93         0.77 o                         
   5   1   2        907.22        873.68         5.36 o                         
   6   1   2         17.25         14.39         0.95 o                         
   7   1   2        420.17        386.35         3.00 o                         
   8   1   2        210.56        206.02         2.26 o                         
   9   1   2         48.17         40.95         1.51 o                         
  10   1   2         68.72         61.00         2.17 o                         
  11   1   2         45.72         45.18         2.13 o                         
  12   1   2         12.50         12.34         1.81 o                         
 -12   2   2          1.35          0.53         2.13 o                         
 -11   2   2          1.84          2.55         1.66 o                         
 -10   2   2          4.15          3.59         1.28 o                         
  -9   2   2        153.37        149.57         2.42 o                         
  -8   2   2        328.38        315.29         3.39 o                         
  -7   2   2         64.48         67.64         1.38 o                         
  -6   2   2         94.39         85.39         1.42 o                         
  -5   2   2          7.87          9.09         0.62 o                         
  -4   2   2        210.83        192.77         2.46 o                         
  -3   2   2         48.62         38.18         0.86 o                         
  -2   2   2       1148.33       1300.51         6.79 o                         
  -1   2   2        803.21        854.79         4.89 o                         
   0   2   2          1.21         13.04         2.13 o                         
   1   2   2       1274.60       1344.15         8.03 o                         
   2   2   2         35.84         35.91         0.79 o                         
   3   2   2        606.43        581.45         3.36 o                         
   4   2   2       1894.29       1994.92        10.18 o                         
   5   2   2         47.11         50.61         1.08 o                         
   6   2   2        107.23        115.16         1.59 o                         
   7   2   2        163.42        151.62         1.95 o                         
   8   2   2         21.88         20.68         1.24 o                         
   9   2   2         47.44         51.47         2.12 o                         
  10   2   2        218.87        224.97         3.31 o                         
  11   2   2        129.35        134.86         3.39 o                         
  12   2   2          5.10         11.45         1.97 o                         
 -11   3   2          1.15         -0.13         2.10 o                         
 -10   3   2        137.88        133.80         3.76 o                         
  -9   3   2         26.41         25.33         1.68 o                         
  -8   3   2         54.46         47.57         1.69 o                         
  -7   3   2          2.20          2.59         0.88 o                         
  -6   3   2         71.62         64.61         1.78 o                         
  -5   3   2         10.72          8.61         0.91 o                         
  -4   3   2       1167.52       1201.85         7.12 o                         
  -3   3   2         70.67         55.93         1.16 o                         
  -2   3   2       1226.04       1208.93         7.38 o                         
  -1   3   2          7.40         12.47         0.69 o                         
   0   3   2        213.65        186.99         1.96 o                         
   1   3   2        302.25        332.48         2.61 o                         
   2   3   2          6.24         12.23         0.90 o                         
   3   3   2        106.81        121.87         1.41 o                         
   4   3   2         91.35         90.53         1.36 o                         
   5   3   2        336.93        347.33         2.84 o                         
   6   3   2        541.07        512.05         3.78 o                         
   7   3   2          2.21          2.44         0.90 o                         
   8   3   2        342.48        330.87         3.68 o                         
   9   3   2         10.01         11.74         1.57 o                         
  10   3   2         18.32         22.60         1.95 o                         
  11   3   2         25.70         25.87         2.37 o                         
 -10   4   2         33.89         37.27         3.11 o                         
  -9   4   2        122.48        126.49         3.67 o                         
  -8   4   2        111.63        113.66         3.09 o                         
  -7   4   2         45.52         43.81         1.85 o                         
  -6   4   2         17.07         19.48         1.39 o                         
  -5   4   2         60.34         55.21         2.04 o                         
  -4   4   2        631.70        640.92         4.70 o                         
  -3   4   2         89.66         83.66         1.70 o                         
  -2   4   2         22.39         20.19         0.99 o                         
  -1   4   2          1.02          0.35         0.68 o                         
   0   4   2        250.60        272.51         2.63 o                         
   1   4   2       1635.74       1718.49        10.38 o                         
   2   4   2         11.20         19.90         1.26 o                         
   3   4   2        761.09        761.49         6.35 o                         
   4   4   2        284.08        258.75         2.52 o                         
   5   4   2          0.76          1.16         0.78 o                         
   6   4   2          1.81          1.09         0.90 o                         
   7   4   2        144.91        136.72         2.55 o                         
   8   4   2          9.49          8.79         1.61 o                         
   9   4   2        119.53        112.31         3.16 o                         
  10   4   2          1.46          1.55         1.77 o                         
  -8   5   2         10.19         11.37         2.17 o                         
  -7   5   2        200.65        202.68         4.57 o                         
  -6   5   2         30.97         30.06         1.94 o                         
  -5   5   2        275.30        267.74         3.60 o                         
  -4   5   2        171.74        163.64         2.47 o                         
  -3   5   2        193.49        196.45         2.62 o                         
  -2   5   2        101.87         94.45         1.97 o                         
  -1   5   2        442.51        457.36         3.96 o                         
   0   5   2         68.58         70.45         1.77 o                         
   1   5   2          0.76          2.29         0.96 o                         
   2   5   2         63.00         64.10         2.62 o                         
   3   5   2         58.92         65.43         2.34 o                         
   4   5   2         95.11         90.36         2.45 o                         
   5   5   2        754.48        772.13         6.99 o                         
   6   5   2         95.86         97.81         2.73 o                         
   7   5   2          0.05          0.99         1.45 o                         
   8   5   2         97.89         87.61         3.26 o                         
  -6   6   2         99.23         86.04         5.42 o                         
  -5   6   2         39.57         34.60         2.47 o                         
  -4   6   2         74.12         70.95         2.75 o                         
  -3   6   2         18.78         21.40         1.69 o                         
  -2   6   2          5.52          4.51         1.38 o                         
  -1   6   2         48.40         48.03         2.08 o                         
   0   6   2        353.62        384.60         4.52 o                         
   1   6   2         25.65         27.28         1.69 o                         
   2   6   2        216.18        231.34         3.81 o                         
   3   6   2         36.40         40.28         2.11 o                         
   4   6   2         57.14         58.73         2.44 o                         
   5   6   2          4.39          8.33         1.83 o                         
 -13   0   3          2.21         -1.54         2.76 o                         
 -11   0   3        277.78        318.40         7.45 o                         
  -9   0   3       2161.89       2388.10        20.84 o                         
  -7   0   3        680.34        741.42         6.99 o                         
  -5   0   3        550.56        584.68         5.38 o                         
  -3   0   3        120.66        119.38         1.61 o                         
  -1   0   3       2282.44       2383.90        38.16 o                         
   1   0   3          2.60          1.11         0.45 o                         
   3   0   3       5520.40       6097.99        43.92 o                         
   5   0   3       1015.18       1022.68         7.89 o                         
   7   0   3       1649.36       1772.62        13.16 o                         
   9   0   3         19.00         19.34         1.65 o                         
  11   0   3          8.80          9.60         2.29 o                         
 -13   1   3         34.04         36.88         3.78 o                         
 -12   1   3         18.93         19.72         2.19 o                         
 -11   1   3         35.13         34.01         2.16 o                         
 -10   1   3         12.38         10.32         1.38 o                         
  -9   1   3         78.10         76.88         1.84 o                         
  -8   1   3        641.13        652.61         4.74 o                         
  -7   1   3        399.31        409.68         3.03 o                         
  -6   1   3         43.66         36.11         1.07 o                         
  -5   1   3        285.07        280.62         2.00 o                         
  -4   1   3         89.18         73.68         1.01 o                         
  -3   1   3         28.97         38.46         1.12 o                         
  -2   1   3        201.85        202.55         1.44 o                         
  -1   1   3          1.65          0.33         0.28 o                         
   0   1   3       2727.14       2840.68        14.79 o                         
   1   1   3         75.02         91.39         1.33 o                         
   2   1   3       1940.97       2062.31        18.29 o                         
   3   1   3         49.39         40.53         0.87 o                         
   4   1   3        660.44        639.49         4.33 o                         
   5   1   3        421.09        428.57         3.26 o                         
   6   1   3          2.93          1.50         0.63 o                         
   7   1   3         95.01         95.85         1.65 o                         
   8   1   3        178.40        174.79         2.24 o                         
   9   1   3         74.38         69.26         2.44 o                         
  10   1   3         70.43         72.49         2.99 o                         
  11   1   3         41.76         40.34         2.13 o                         
  12   1   3         84.91         88.57         3.05 o                         
 -12   2   3         59.12         60.08         3.21 o                         
 -11   2   3        114.67        113.48         5.75 o                         
 -10   2   3         30.43         33.52         1.90 o                         
  -9   2   3         38.44         33.90         1.61 o                         
  -8   2   3          0.62          1.31         0.83 o                         
  -7   2   3         14.41         10.79         0.87 o                         
  -6   2   3          0.31          0.16         0.61 o                         
  -5   2   3        558.29        550.77         4.31 o                         
  -4   2   3        624.19        615.35         4.16 o                         
  -3   2   3          0.44          1.65         0.48 o                         
  -2   2   3       1060.03       1036.67         6.17 o                         
  -1   2   3        128.96        137.54         1.48 o                         
   0   2   3        453.00        467.95         3.62 o                         
   1   2   3       2738.95       3090.22        17.42 o                         
   2   2   3        292.79        351.84         2.23 o                         
   3   2   3        474.16        530.19         3.61 o                         
   4   2   3        559.58        560.56         3.83 o                         
   5   2   3         65.39         58.22         1.23 o                         
   6   2   3        127.74        120.42         1.95 o                         
   7   2   3        468.47        486.15         4.39 o                         
   8   2   3        315.13        310.09         3.45 o                         
   9   2   3          4.01          5.79         1.15 o                         
  10   2   3         69.42         65.94         2.21 o                         
  11   2   3         67.96         71.86         2.65 o                         
  12   2   3          6.75          9.03         1.95 o                         
 -11   3   3          3.13          1.65         2.18 o                         
 -10   3   3          2.47         -0.09         1.95 o                         
  -9   3   3         59.54         56.52         2.93 o                         
  -8   3   3          8.70          8.30         1.44 o                         
  -7   3   3        623.35        627.09         5.36 o                         
  -6   3   3         15.23         13.10         1.10 o                         
  -5   3   3        569.16        541.68         4.21 o                         
  -4   3   3          0.60          0.17         0.61 o                         
  -3   3   3         39.75         29.10         0.98 o                         
  -2   3   3        318.89        348.71         2.79 o                         
  -1   3   3         11.94         13.16         0.70 o                         
   0   3   3         47.27         61.25         1.20 o                         
   1   3   3        216.82        223.76         2.28 o                         
   2   3   3        566.58        624.20         4.88 o                         
   3   3   3        820.73        774.94         4.92 o                         
   4   3   3          2.64          3.29         0.64 o                         
   5   3   3        545.67        544.80         4.54 o                         
   6   3   3          8.46          8.27         0.85 o                         
   7   3   3          2.73          0.90         0.94 o                         
   8   3   3         42.59         40.02         1.70 o                         
   9   3   3        145.62        139.58         2.96 o                         
  10   3   3          6.49          8.45         1.64 o                         
  11   3   3         73.84         74.63         3.24 o                         
 -10   4   3          5.92         11.36         2.55 o                         
  -9   4   3          7.75          9.18         1.98 o                         
  -8   4   3         14.26         16.29         1.96 o                         
  -7   4   3        326.08        325.84         4.91 o                         
  -6   4   3         19.17         17.14         1.40 o                         
  -5   4   3         52.95         52.50         1.78 o                         
  -4   4   3         22.73         20.50         1.09 o                         
  -3   4   3        194.64        206.77         2.39 o                         
  -2   4   3       1583.41       1628.62         9.47 o                         
  -1   4   3         19.87         27.67         1.18 o                         
   0   4   3        586.67        579.42         4.51 o                         
   1   4   3        276.54        237.26         3.40 o                         
   2   4   3         41.81         41.81         1.32 o                         
   3   4   3         13.35         10.71         0.91 o                         
   4   4   3        361.93        364.34         3.24 o                         
   5   4   3         29.38         28.60         1.19 o                         
   6   4   3        272.87        261.35         2.99 o                         
   7   4   3          1.39          1.75         1.13 o                         
   8   4   3         25.96         27.90         1.92 o                         
   9   4   3        110.14        109.62         3.51 o                         
  10   4   3         52.36         51.34         2.68 o                         
  -8   5   3        138.60        128.12         4.20 o                         
  -7   5   3         99.72         93.90         4.59 o                         
  -6   5   3        171.47        177.75         3.96 o                         
  -5   5   3         55.87         52.94         2.59 o                         
  -4   5   3        223.82        222.33         3.03 o                         
  -3   5   3         16.61         15.83         1.22 o                         
  -2   5   3         30.57         30.39         1.49 o                         
  -1   5   3        139.91        136.41         2.22 o                         
   0   5   3        136.22        137.54         2.21 o                         
   1   5   3        140.99        131.59         2.28 o                         
   2   5   3       1010.08       1067.02         7.49 o                         
   3   5   3        160.37        168.24         3.17 o                         
   4   5   3          8.30          6.94         1.31 o                         
   5   5   3        132.35        123.94         2.57 o                         
   6   5   3         16.29         14.90         1.68 o                         
   7   5   3         16.39         20.24         1.84 o                         
   8   5   3          5.81          2.88         1.94 o                         
  -5   6   3         30.60         29.54         2.95 o                         
  -4   6   3         49.09         47.31         2.92 o                         
  -3   6   3        383.95        420.49         5.56 o                         
  -2   6   3         20.82         22.80         1.79 o                         
  -1   6   3        155.04        157.61         3.27 o                         
   0   6   3         25.26         27.28         2.00 o                         
   1   6   3         27.20         30.11         1.97 o                         
   2   6   3          3.82          3.37         1.44 o                         
   3   6   3         11.56         15.95         1.72 o                         
   4   6   3         11.63         10.44         1.69 o                         
   5   6   3        162.37        188.40         4.60 o                         
 -12   0   4        503.27        538.06        18.49 o                         
 -10   0   4        341.12        354.32         9.43 o                         
  -8   0   4        203.53        218.01         4.71 o                         
  -6   0   4        116.49        121.04         2.53 o                         
  -4   0   4        671.76        684.14         5.81 o                         
  -2   0   4         26.45         27.56         1.66 o                         
   0   0   4       5441.14       5969.19        92.44 o                         
   2   0   4       2888.02       3177.87        28.99 o                         
   4   0   4       2874.76       3085.32        22.48 o                         
   6   0   4          3.53          3.18         0.94 o                         
   8   0   4          2.37          3.17         1.29 o                         
  10   0   4        149.73        145.63         4.18 o                         
  12   0   4         27.60         29.08         3.09 o                         
 -12   1   4         43.77         46.20         2.60 o                         
 -11   1   4        253.32        266.51         4.57 o                         
 -10   1   4        136.13        136.20         3.02 o                         
  -9   1   4          2.65          2.62         1.10 o                         
  -8   1   4         63.03         56.48         1.70 o                         
  -7   1   4         22.99         20.90         0.99 o                         
  -6   1   4         43.03         47.77         1.54 o                         
  -5   1   4         43.63         43.29         1.00 o                         
  -4   1   4          8.97          7.33         0.53 o                         
  -3   1   4       1951.41       1970.91        11.36 o                         
  -2   1   4         56.53         64.43         1.27 o                         
  -1   1   4       2015.28       2119.15        13.88 o                         
   0   1   4         83.25         67.40         0.93 o                         
   1   1   4        474.59        504.03         3.19 o                         
   2   1   4        640.43        635.73         5.97 o                         
   3   1   4        162.36        173.93         1.99 o                         
   4   1   4        105.93        104.73         1.50 o                         
   5   1   4        515.61        517.11         3.96 o                         
   6   1   4        276.27        260.34         2.68 o                         
   7   1   4        140.52        126.60         2.34 o                         
   8   1   4         82.76         77.43         1.76 o                         
   9   1   4        285.25        273.48         3.06 o                         
  10   1   4          6.00          6.32         1.33 o                         
  11   1   4        151.13        154.35         3.30 o                         
  12   1   4         16.11         19.09         2.04 o                         
 -12   2   4          7.28          8.58         2.35 o                         
 -11   2   4          1.31          2.19         2.05 o                         
 -10   2   4          0.39          4.18         1.65 o                         
  -9   2   4         19.70         19.44         1.76 o                         
  -8   2   4        169.51        157.13         2.68 o                         
  -7   2   4        327.38        310.17         4.23 o                         
  -6   2   4          3.07          1.95         0.73 o                         
  -5   2   4        465.70        413.86         3.55 o                         
  -4   2   4        122.29        126.75         1.54 o                         
  -3   2   4        171.67        153.84         1.88 o                         
  -2   2   4       1310.05       1404.40         8.58 o                         
  -1   2   4        488.45        544.26         4.13 o                         
   0   2   4        956.30       1084.57         7.76 o                         
   1   2   4       1061.12       1106.61         6.84 o                         
   2   2   4         88.81         89.07         1.09 o                         
   3   2   4        220.72        218.16         2.25 o                         
   4   2   4        785.49        799.57         7.91 o                         
   5   2   4        528.82        506.66         3.74 o                         
   6   2   4          0.26          1.11         0.67 o                         
   7   2   4         68.33         64.55         1.84 o                         
   8   2   4        163.81        158.67         2.61 o                         
   9   2   4         54.19         54.70         2.12 o                         
  10   2   4        133.55        127.63         2.93 o                         
  11   2   4        237.80        248.63         4.32 o                         
 -11   3   4          3.55          6.80         2.41 o                         
 -10   3   4        237.36        234.46         5.45 o                         
  -9   3   4          0.05         -1.66         1.66 o                         
  -8   3   4        192.74        180.17         3.61 o                         
  -7   3   4          3.39          5.36         1.26 o                         
  -6   3   4          0.05          0.05         0.93 o                         
  -5   3   4        200.49        204.44         2.61 o                         
  -4   3   4         71.53         70.17         1.45 o                         
  -3   3   4          2.59          3.46         0.70 o                         
  -2   3   4        281.85        280.79         2.47 o                         
  -1   3   4        543.03        599.16         4.53 o                         
   0   3   4        744.23        712.82         5.15 o                         
   1   3   4         44.12         46.69         1.21 o                         
   2   3   4        578.07        583.67         4.19 o                         
   3   3   4          0.21         -0.43         0.56 o                         
   4   3   4         15.47         16.42         0.84 o                         
   5   3   4         63.82         59.51         1.50 o                         
   6   3   4        441.01        435.20         4.24 o                         
   7   3   4         25.59         24.36         1.25 o                         
   8   3   4        175.98        171.08         2.84 o                         
   9   3   4        101.02        104.24         2.74 o                         
  10   3   4          2.74          4.99         1.56 o                         
  11   3   4        133.60        132.75         4.09 o                         
 -10   4   4        133.26        135.39         4.56 o                         
  -9   4   4          1.67          1.30         2.03 o                         
  -8   4   4         59.47         58.96         4.60 o                         
  -7   4   4         44.16         44.45         2.38 o                         
  -6   4   4        100.76        103.15         2.75 o                         
  -5   4   4        959.54        999.60         8.76 o                         
  -4   4   4         17.23         18.48         1.30 o                         
  -3   4   4        277.72        267.63         2.77 o                         
  -2   4   4        202.60        173.94         2.21 o                         
  -1   4   4        167.47        160.91         2.22 o                         
   0   4   4         23.41         21.89         1.23 o                         
   1   4   4        603.54        650.83         5.24 o                         
   2   4   4         50.28         58.21         1.58 o                         
   3   4   4        407.91        417.96         3.68 o                         
   4   4   4         20.20         20.26         1.20 o                         
   5   4   4         23.92         23.94         1.36 o                         
   6   4   4        173.46        155.42         2.69 o                         
   7   4   4         70.17         64.10         2.07 o                         
   8   4   4         37.78         33.56         2.05 o                         
   9   4   4          5.74          6.24         1.74 o                         
  -8   5   4         20.01         21.54         2.48 o                         
  -7   5   4         74.38         69.42         3.05 o                         
  -6   5   4          0.22          1.82         1.71 o                         
  -5   5   4         65.64         58.15         2.71 o                         
  -4   5   4        172.09        174.18         3.75 o                         
  -3   5   4        167.38        162.77         2.79 o                         
  -2   5   4        134.29        126.94         2.42 o                         
  -1   5   4        904.41        948.04         7.31 o                         
   0   5   4        164.20        177.51         2.79 o                         
   1   5   4         40.19         33.06         1.61 o                         
   2   5   4        112.48        100.38         2.16 o                         
   3   5   4         23.40         20.79         1.42 o                         
   4   5   4         66.70         66.28         2.27 o                         
   5   5   4          0.02          2.13         1.44 o                         
   6   5   4        142.76        148.00         3.58 o                         
   7   5   4        200.63        194.36         4.04 o                         
  -5   6   4          9.20         12.35         2.35 o                         
  -4   6   4         61.60         59.63         3.06 o                         
  -3   6   4          9.87          9.44         1.87 o                         
  -2   6   4          4.56          8.87         1.78 o                         
  -1   6   4          2.45          1.52         1.57 o                         
   0   6   4          0.34          1.90         1.65 o                         
   1   6   4          7.52          8.85         1.82 o                         
   2   6   4        269.02        316.89         5.25 o                         
   3   6   4          0.06          4.43         1.81 o                         
   4   6   4        166.72        176.66         4.83 o                         
 -11   0   5         62.54         68.26         5.90 o                         
  -9   0   5         58.39         73.04         5.07 o                         
  -7   0   5        207.46        213.01         4.27 o                         
  -5   0   5         55.48         44.81         1.57 o                         
  -3   0   5       1433.52       1647.93        16.35 o                         
  -1   0   5       3558.55       3821.71        60.97 o                         
   1   0   5       2832.51       2969.65        47.99 o                         
   3   0   5        100.62        123.64         2.67 o                         
   5   0   5          0.41          0.68         0.76 o                         
   7   0   5        549.47        534.67         6.02 o                         
   9   0   5         52.48         52.71         2.48 o                         
  11   0   5         25.13         30.92         2.90 o                         
 -12   1   5          2.70          0.60         1.93 o                         
 -11   1   5          6.99          7.01         1.85 o                         
 -10   1   5          0.84          2.22         1.43 o                         
  -9   1   5         31.16         25.92         1.63 o                         
  -8   1   5          0.14         -0.05         0.97 o                         
  -7   1   5          9.75          8.54         1.02 o                         
  -6   1   5        991.00       1016.45         7.41 o                         
  -5   1   5         11.97         13.13         0.68 o                         
  -4   1   5        975.29        951.02         5.47 o                         
  -3   1   5         74.23         67.68         1.61 o                         
  -2   1   5        178.68        156.16         2.43 o                         
  -1   1   5        428.12        437.11         4.59 o                         
   0   1   5        603.65        665.40         7.65 o                         
   1   1   5         53.90         51.98         0.81 o                         
   2   1   5       1065.81       1098.61        10.42 o                         
   3   1   5        621.37        604.75         4.39 o                         
   4   1   5        199.17        176.39         2.10 o                         
   5   1   5        114.62        104.31         1.75 o                         
   6   1   5        640.23        621.38         4.75 o                         
   7   1   5          0.22         -0.63         0.75 o                         
   8   1   5        214.42        204.02         2.56 o                         
   9   1   5         46.68         45.16         1.67 o                         
  10   1   5        160.99        156.11         2.94 o                         
  11   1   5          2.46          5.27         1.61 o                         
 -12   2   5         19.57         21.15         2.74 o                         
 -11   2   5         37.63         42.42         3.41 o                         
 -10   2   5        131.21        133.75         3.95 o                         
  -9   2   5          2.97          2.00         1.82 o                         
  -8   2   5        137.32        130.12         2.87 o                         
  -7   2   5        106.12         98.95         2.07 o                         
  -6   2   5         22.94         16.75         1.32 o                         
  -5   2   5        259.33        238.79         3.54 o                         
  -4   2   5        359.89        358.51         3.04 o                         
  -3   2   5        992.46       1045.18         7.27 o                         
  -2   2   5        938.92        934.85         6.09 o                         
  -1   2   5         87.25         81.36         1.34 o                         
   0   2   5        279.97        272.48         4.81 o                         
   1   2   5        828.71        831.82         7.51 o                         
   2   2   5        600.01        583.19         4.23 o                         
   3   2   5         18.14         24.77         0.94 o                         
   4   2   5         22.97         21.67         0.89 o                         
   5   2   5        302.89        292.27         2.69 o                         
   6   2   5        206.26        187.17         2.87 o                         
   7   2   5        183.80        177.41         2.57 o                         
   8   2   5        580.98        593.82         5.23 o                         
   9   2   5        385.33        410.62         4.66 o                         
  10   2   5        163.96        166.66         3.54 o                         
  11   2   5         39.69         43.22         3.20 o                         
 -11   3   5         42.60         43.20         3.11 o                         
 -10   3   5          4.40          7.19         2.11 o                         
  -9   3   5          6.28          8.01         1.94 o                         
  -8   3   5         82.24         75.40         2.82 o                         
  -7   3   5         81.88         79.72         2.46 o                         
  -6   3   5          8.34          9.23         1.30 o                         
  -5   3   5        233.90        230.48         3.28 o                         
  -4   3   5        294.44        296.01         3.51 o                         
  -3   3   5        395.46        364.21         3.60 o                         
  -2   3   5         66.85         70.97         1.50 o                         
  -1   3   5        299.26        296.12         3.08 o                         
   0   3   5          2.61          1.74         0.61 o                         
   1   3   5        111.89        111.29         1.71 o                         
   2   3   5         78.66         74.29         1.41 o                         
   3   3   5        821.80        807.91         5.48 o                         
   4   3   5         62.91         59.53         1.40 o                         
   5   3   5        258.96        233.93         2.67 o                         
   6   3   5        116.86        113.14         1.97 o                         
   7   3   5          0.04          0.39         1.01 o                         
   8   3   5        281.83        276.12         3.56 o                         
   9   3   5          0.10          0.27         1.40 o                         
  10   3   5          8.57          8.83         2.00 o                         
 -10   4   5         30.37         31.27         6.69 o                         
  -9   4   5         34.99         37.81         3.29 o                         
  -8   4   5        405.25        440.37         6.07 o                         
  -7   4   5         16.83         16.98         1.90 o                         
  -6   4   5         68.52         64.66         2.65 o                         
  -5   4   5        105.21         91.77         2.57 o                         
  -4   4   5        236.80        226.06         3.23 o                         
  -3   4   5         15.52         15.19         1.31 o                         
  -2   4   5        614.68        647.69         6.20 o                         
  -1   4   5         49.79         50.31         1.63 o                         
   0   4   5        392.12        410.27         4.15 o                         
   1   4   5         51.78         53.15         2.06 o                         
   2   4   5          4.86          4.67         0.93 o                         
   3   4   5        165.59        140.90         2.23 o                         
   4   4   5         46.93         38.94         1.59 o                         
   5   4   5        131.31        112.58         2.46 o                         
   6   4   5         51.07         51.78         2.02 o                         
   7   4   5          0.61          1.14         1.53 o                         
   8   4   5        199.58        196.36         4.96 o                         
   9   4   5          8.14          8.98         2.37 o                         
  -8   5   5         60.46         53.86         3.11 o                         
  -7   5   5        127.62        129.37         3.88 o                         
  -6   5   5        119.79        114.43         3.54 o                         
  -5   5   5         84.93         80.70         3.09 o                         
  -4   5   5        541.95        573.44         7.71 o                         
  -3   5   5        103.90        102.46         2.98 o                         
  -2   5   5         78.66         71.01         2.67 o                         
  -1   5   5         47.76         46.64         2.31 o                         
   0   5   5         34.83         33.17         1.75 o                         
   1   5   5        141.88        140.18         3.99 o                         
   2   5   5          9.26         17.99         1.47 o                         
   3   5   5        243.12        251.72         3.98 o                         
   4   5   5        366.58        360.44         5.36 o                         
   5   5   5        185.43        175.11         4.35 o                         
   6   5   5         67.24         67.11         3.70 o                         
   7   5   5          9.64          9.70         2.94 o                         
  -4   6   5          1.61          2.35         2.10 o                         
  -3   6   5          3.16          2.77         2.15 o                         
  -2   6   5          4.18          6.78         1.67 o                         
  -1   6   5        297.92        348.90         7.41 o                         
   0   6   5          0.50         -1.35         1.46 o                         
   1   6   5        172.03        182.58         4.14 o                         
   2   6   5         76.79         84.91         3.72 o                         
   3   6   5         49.70         40.79         3.55 o                         
 -12   0   6         11.65         23.11         3.64 o                         
 -10   0   6         46.80         48.43         3.86 o                         
  -8   0   6         36.09         28.83         2.32 o                         
  -6   0   6        190.97        210.73         3.93 o                         
  -4   0   6       2086.45       2222.80        26.70 o                         
  -2   0   6       1206.83       1288.33        23.21 o                         
   0   0   6        285.33        321.33         5.10 o                         
   2   0   6          6.75          3.49         0.72 o                         
   4   0   6       1165.39       1189.67        11.33 o                         
   6   0   6         39.30         38.77         1.86 o                         
   8   0   6         21.49         23.79         1.98 o                         
  10   0   6         22.96         24.77         2.43 o                         
 -12   1   6         18.15         14.56         2.59 o                         
 -11   1   6          3.46          5.15         2.52 o                         
 -10   1   6          3.78          2.26         1.60 o                         
  -9   1   6        447.48        447.51         4.80 o                         
  -8   1   6          4.56          3.74         1.10 o                         
  -7   1   6        302.24        288.48         3.30 o                         
  -6   1   6         42.20         44.18         1.45 o                         
  -5   1   6         19.14         12.48         0.87 o                         
  -4   1   6        137.31        137.47         1.88 o                         
  -3   1   6        495.27        498.74         4.36 o                         
  -2   1   6          0.65          1.87         0.61 o                         
  -1   1   6        911.57        948.03         7.83 o                         
   0   1   6        743.35        747.39         9.93 o                         
   1   1   6        208.83        181.14         1.99 o                         
   2   1   6         97.24         87.05         1.23 o                         
   3   1   6        959.28        980.75         6.97 o                         
   4   1   6         15.25         14.45         0.87 o                         
   5   1   6        169.02        163.78         2.22 o                         
   6   1   6        110.28        100.18         1.89 o                         
   7   1   6        548.36        544.65         4.88 o                         
   8   1   6          7.57          8.22         1.34 o                         
   9   1   6        472.68        505.10         5.56 o                         
  10   1   6          0.01          0.32         1.50 o                         
  11   1   6          9.54          7.35         2.30 o                         
 -11   2   6         25.49         29.91         2.66 o                         
 -10   2   6         59.17         53.40         2.94 o                         
  -9   2   6          0.01         -1.60         1.60 o                         
  -8   2   6         25.19         21.97         1.81 o                         
  -7   2   6        201.74        201.41         4.25 o                         
  -6   2   6        552.43        572.48         6.07 o                         
  -5   2   6        504.07        514.74         5.40 o                         
  -4   2   6         62.14         49.54         1.47 o                         
  -3   2   6        215.01        203.02         2.52 o                         
  -2   2   6        448.85        455.72         4.15 o                         
  -1   2   6        393.02        371.06         3.92 o                         
   0   2   6         79.69         76.68         1.39 o                         
   1   2   6          2.19          0.49         0.58 o                         
   2   2   6        325.15        325.68         4.94 o                         
   3   2   6        486.16        452.84         3.47 o                         
   4   2   6        237.26        233.86         2.41 o                         
   5   2   6       1026.89       1020.34         7.28 o                         
   6   2   6        858.54        886.69         7.26 o                         
   7   2   6        267.76        260.76         3.90 o                         
   8   2   6         19.58         19.81         1.61 o                         
   9   2   6          7.98          7.30         1.51 o                         
  10   2   6         34.92         35.34         2.34 o                         
 -10   3   6         44.85         45.89         3.18 o                         
  -9   3   6         23.44         22.98         2.38 o                         
  -8   3   6        114.47        113.54         3.55 o                         
  -7   3   6        103.62         98.19         3.12 o                         
  -6   3   6        134.61        124.07         2.94 o                         
  -5   3   6         58.32         58.87         2.27 o                         
  -4   3   6         61.96         57.98         1.83 o                         
  -3   3   6          2.20          3.23         0.91 o                         
  -2   3   6        235.75        242.04         3.46 o                         
  -1   3   6         40.90         44.05         1.85 o                         
   0   3   6        928.57        949.86         8.46 o                         
   1   3   6        102.05         91.54         2.98 o                         
   2   3   6        206.89        172.19         3.37 o                         
   3   3   6         98.69         91.24         1.99 o                         
   4   3   6         18.88         18.85         1.18 o                         
   5   3   6        433.48        422.46         4.31 o                         
   6   3   6         14.19         13.75         1.44 o                         
   7   3   6         61.30         60.39         2.28 o                         
   8   3   6         63.37         67.68         2.99 o                         
   9   3   6         38.49         41.05         2.41 o                         
  10   3   6        109.95        106.13         3.67 o                         
  -9   4   6          5.81          4.07         2.26 o                         
  -8   4   6         40.08         38.86         2.80 o                         
  -7   4   6        207.65        199.20         4.54 o                         
  -6   4   6          9.12         12.66         1.86 o                         
  -5   4   6        405.72        421.34         8.17 o                         
  -4   4   6         28.79         25.09         1.90 o                         
  -3   4   6        220.34        215.11         3.37 o                         
  -2   4   6         60.71         55.66         2.05 o                         
  -1   4   6          1.62          1.36         1.03 o                         
   0   4   6         93.41         73.60         2.38 o                         
   1   4   6          9.06          6.55         1.15 o                         
   2   4   6        263.87        245.08         3.23 o                         
   3   4   6        152.00        144.93         3.11 o                         
   4   4   6          0.32          2.07         1.10 o                         
   5   4   6        396.39        393.40         5.10 o                         
   6   4   6         14.50         16.46         1.86 o                         
   7   4   6        213.22        203.44         4.31 o                         
   8   4   6          3.93          6.12         1.93 o                         
  -7   5   6        229.37        235.79         5.56 o                         
  -6   5   6         42.09         36.40         2.83 o                         
  -5   5   6         89.22         78.70         3.44 o                         
  -4   5   6          6.86          7.38         1.94 o                         
  -3   5   6         46.08         50.54         3.30 o                         
  -2   5   6        186.20        182.73         3.79 o                         
  -1   5   6         33.51         41.68         2.35 o                         
   0   5   6        266.96        286.37         4.16 o                         
   1   5   6        426.07        421.01         5.57 o                         
   2   5   6        192.94        189.80         3.47 o                         
   3   5   6         44.56         40.76         3.07 o                         
   4   5   6          1.13          0.71         1.57 o                         
   5   5   6         20.64         18.25         2.14 o                         
   6   5   6         22.59         23.05         3.10 o                         
  -3   6   6          1.38         -1.95         1.95 o                         
  -2   6   6        108.05        111.52         5.56 o                         
  -1   6   6         55.97         59.64         2.89 o                         
   0   6   6         17.56         16.27         1.90 o                         
   1   6   6          9.20         10.99         1.78 o                         
   2   6   6        108.53        111.07         3.85 o                         
 -11   0   7         23.62         26.03         3.93 o                         
  -9   0   7         27.44         25.95         2.43 o                         
  -7   0   7        770.11        802.86         9.79 o                         
  -5   0   7        316.35        347.09         6.81 o                         
  -3   0   7        332.76        332.10         7.28 o                         
  -1   0   7         83.71         68.06         3.93 o                         
   1   0   7       1521.38       1564.90        18.74 o                         
   3   0   7          1.29          2.84         1.69 o                         
   5   0   7          1.93          0.61         1.27 o                         
   7   0   7        110.61         94.29         3.55 o                         
   9   0   7        192.02        196.90         5.44 o                         
  11   0   7         26.19         25.91         4.25 o                         
 -11   1   7          4.85          1.24         2.01 o                         
 -10   1   7         60.88         62.23         3.02 o                         
  -9   1   7         16.26         16.34         1.70 o                         
  -8   1   7          1.55          1.17         1.08 o                         
  -7   1   7         35.33         35.39         1.49 o                         
  -6   1   7        308.22        298.25         3.23 o                         
  -5   1   7         11.29          8.77         1.12 o                         
  -4   1   7        469.02        472.78         4.45 o                         
  -3   1   7        487.14        480.53         4.90 o                         
  -2   1   7        121.07        110.22         2.29 o                         
  -1   1   7         42.26         41.31         1.38 o                         
   0   1   7        861.79        880.12         9.58 o                         
   1   1   7         88.59         81.37         1.66 o                         
   2   1   7         35.61         41.57         1.61 o                         
   3   1   7        182.81        172.04         2.71 o                         
   4   1   7       1326.15       1310.94        11.07 o                         
   5   1   7         11.41          8.44         1.18 o                         
   6   1   7        807.38        813.66         6.85 o                         
   7   1   7          0.02          0.17         1.05 o                         
   8   1   7          6.80          7.03         1.34 o                         
   9   1   7         11.82         13.57         1.78 o                         
  10   1   7          0.88          2.83         1.58 o                         
 -11   2   7          0.04         -2.03         2.03 o                         
 -10   2   7         84.50         87.17         3.56 o                         
  -9   2   7        222.63        232.95         4.62 o                         
  -8   2   7        207.19        214.50         8.63 o                         
  -7   2   7         19.97         19.15         1.64 o                         
  -6   2   7        111.35        108.43         3.67 o                         
  -5   2   7        143.99        141.60         2.68 o                         
  -4   2   7        129.98        119.56         2.17 o                         
  -3   2   7        136.47        133.92         2.62 o                         
  -2   2   7         47.71         38.93         1.65 o                         
  -1   2   7        251.85        251.47         3.62 o                         
   0   2   7        653.26        622.40         9.72 o                         
   1   2   7        181.95        183.99         2.44 o                         
   2   2   7       1224.28       1230.65         9.23 o                         
   3   2   7       1262.74       1327.18        10.03 o                         
   4   2   7        278.13        264.60         3.27 o                         
   5   2   7          0.91          2.12         0.99 o                         
   6   2   7         52.29         46.31         2.02 o                         
   7   2   7         99.27         95.91         3.31 o                         
   8   2   7         46.06         43.84         2.37 o                         
   9   2   7          6.07          9.89         1.60 o                         
  10   2   7         45.70         47.94         2.75 o                         
 -10   3   7         25.32         27.53         2.71 o                         
  -9   3   7         24.44         26.02         2.53 o                         
  -8   3   7         44.43         45.58         2.66 o                         
  -7   3   7          2.37          1.35         1.54 o                         
  -6   3   7          3.01          3.85         1.50 o                         
  -5   3   7        228.94        228.12         3.76 o                         
  -4   3   7          9.22         10.00         1.27 o                         
  -3   3   7        661.68        670.73         6.11 o                         
  -2   3   7        114.08        104.18         2.18 o                         
  -1   3   7         78.14         62.81         2.07 o                         
   0   3   7         44.96         46.03         1.85 o                         
   1   3   7         85.89         86.21         2.16 o                         
   2   3   7        446.76        442.97         5.45 o                         
   3   3   7         73.45         73.54         2.00 o                         
   4   3   7        200.51        196.97         3.06 o                         
   5   3   7        144.96        137.64         3.18 o                         
   6   3   7         40.61         37.93         2.09 o                         
   7   3   7        204.65        199.91         3.74 o                         
   8   3   7         21.63         23.17         1.97 o                         
   9   3   7         57.60         59.56         4.52 o                         
  -9   4   7          4.64          5.56         3.34 o                         
  -8   4   7        184.78        188.33         6.30 o                         
  -7   4   7         11.11         12.96         2.10 o                         
  -6   4   7         67.09         61.47         3.66 o                         
  -5   4   7         39.06         36.72         2.73 o                         
  -4   4   7         18.07         18.09         2.90 o                         
  -3   4   7         30.35         22.29         1.72 o                         
  -2   4   7          1.13          1.09         1.12 o                         
  -1   4   7        289.47        278.67         3.85 o                         
   0   4   7        223.00        236.53         3.90 o                         
   1   4   7          5.39          7.38         1.35 o                         
   2   4   7        509.60        529.15         6.42 o                         
   3   4   7         21.17         18.73         1.66 o                         
   4   4   7        219.02        205.42         3.77 o                         
   5   4   7          6.08          7.14         1.83 o                         
   6   4   7          0.09          0.09         1.50 o                         
   7   4   7          5.49          4.44         1.72 o                         
   8   4   7        219.63        216.56         4.92 o                         
  -6   5   7         39.57         46.52         3.10 o                         
  -5   5   7        151.51        155.79         4.39 o                         
  -4   5   7         40.82         45.76         2.83 o                         
  -3   5   7        194.57        210.88         4.66 o                         
  -2   5   7        318.84        302.62         8.19 o                         
  -1   5   7        124.82        122.46         3.30 o                         
   0   5   7         12.12         21.24         2.09 o                         
   1   5   7          4.42          5.97         1.64 o                         
   2   5   7         10.22          9.19         1.71 o                         
   3   5   7         46.89         44.35         2.72 o                         
   4   5   7        122.63        120.29         3.46 o                         
   5   5   7         25.45         22.08         2.43 o                         
 -10   0   8        223.12        235.09         7.87 o                         
  -8   0   8         60.18         55.61         3.30 o                         
  -6   0   8        215.31        208.80         5.42 o                         
  -4   0   8        170.15        152.72         4.30 o                         
  -2   0   8       1286.59       1339.07        25.18 o                         
   0   0   8         17.37         15.04         1.60 o                         
   2   0   8         23.67         23.60         6.88 o                         
   4   0   8        266.91        218.98         4.40 o                         
   6   0   8        395.03        406.34         6.79 o                         
   8   0   8         57.17         58.06         3.76 o                         
  10   0   8        113.05        112.72         5.02 o                         
 -11   1   8          7.57         10.48         2.27 o                         
 -10   1   8          8.88          8.35         2.00 o                         
  -9   1   8        150.61        153.05         3.74 o                         
  -8   1   8         16.13         16.56         1.61 o                         
  -7   1   8        229.95        239.50         3.29 o                         
  -6   1   8        212.30        190.13         5.81 o                         
  -5   1   8         51.15         49.99         2.01 o                         
  -4   1   8          9.27          5.72         0.95 o                         
  -3   1   8        418.60        403.57         4.09 o                         
  -2   1   8        154.90        144.68         2.23 o                         
  -1   1   8          3.72          2.70         0.76 o                         
   0   1   8        195.82        178.10         2.99 o                         
   1   1   8       1890.93       1937.06        16.88 o                         
   2   1   8          8.65          7.10         0.85 o                         
   3   1   8        932.60        969.56        11.71 o                         
   4   1   8          0.48          0.99         0.91 o                         
   5   1   8          0.28          0.77         1.00 o                         
   6   1   8         12.65         14.03         1.43 o                         
   7   1   8          1.62          2.72         1.24 o                         
   8   1   8         21.15         19.96         1.75 o                         
   9   1   8          1.47          3.35         1.55 o                         
  10   1   8         31.30         34.89         2.41 o                         
 -10   2   8          1.86          1.21         1.92 o                         
  -9   2   8         38.34         42.11         2.61 o                         
  -8   2   8         27.78         26.58         2.17 o                         
  -7   2   8         21.28         21.62         1.80 o                         
  -6   2   8        110.24        104.63         2.56 o                         
  -5   2   8         87.86         80.23         3.63 o                         
  -4   2   8        123.00        109.51         2.93 o                         
  -3   2   8        517.64        493.70         6.19 o                         
  -2   2   8         45.20         45.60         3.24 o                         
  -1   2   8        876.46        873.13        14.64 o                         
   0   2   8       1169.77       1250.27        10.91 o                         
   1   2   8        164.09        160.52         2.33 o                         
   2   2   8         72.81         65.12         1.68 o                         
   3   2   8        153.66        136.75         2.37 o                         
   4   2   8        164.82        177.25         4.30 o                         
   5   2   8        116.79        106.19         2.71 o                         
   6   2   8         14.45         17.59         1.71 o                         
   7   2   8        104.22         94.11         3.04 o                         
   8   2   8        338.78        335.88         4.58 o                         
   9   2   8         57.25         57.78         2.75 o                         
  -9   3   8          2.46          2.16         2.03 o                         
  -8   3   8        127.00        136.81         3.96 o                         
  -7   3   8          1.28          1.74         2.04 o                         
  -6   3   8        299.88        308.21         8.01 o                         
  -5   3   8         85.55         85.38         3.01 o                         
  -4   3   8          8.29          7.16         1.32 o                         
  -3   3   8          7.68          7.18         1.13 o                         
  -2   3   8        142.49        144.18         2.58 o                         
  -1   3   8        308.21        300.37         4.00 o                         
   0   3   8        150.47        142.46         2.74 o                         
   1   3   8        339.52        356.27         4.68 o                         
   2   3   8        193.85        190.96         3.14 o                         
   3   3   8         25.87         23.50         1.46 o                         
   4   3   8        237.48        237.45         4.94 o                         
   5   3   8         48.78         45.49         2.27 o                         
   6   3   8         36.08         37.37         2.30 o                         
   7   3   8          0.24          0.34         1.56 o                         
   8   3   8        130.02        124.62         3.85 o                         
  -8   4   8         16.55         17.92         2.49 o                         
  -7   4   8         31.30         29.70         2.50 o                         
  -6   4   8          3.82          6.46         1.83 o                         
  -5   4   8         12.16         12.63         2.32 o                         
  -4   4   8        205.40        205.26         6.70 o                         
  -3   4   8        183.02        186.63         5.10 o                         
  -2   4   8         15.86         15.81         1.63 o                         
  -1   4   8        412.27        419.79         5.29 o                         
   0   4   8         26.57         24.00         1.95 o                         
   1   4   8        139.11        135.13         4.46 o                         
   2   4   8          7.28          8.60         1.65 o                         
   3   4   8         22.51         16.94         1.63 o                         
   4   4   8          1.90          3.87         1.63 o                         
   5   4   8        467.23        480.42         7.21 o                         
   6   4   8         32.45         36.82         2.86 o                         
   7   4   8        140.39        148.20         7.78 o                         
  -5   5   8        152.65        146.23         4.42 o                         
  -4   5   8         49.53         48.86         3.07 o                         
  -3   5   8          0.02         -0.20         1.77 o                         
  -2   5   8         22.24         26.16         3.12 o                         
  -1   5   8          1.67         -0.25         1.50 o                         
   0   5   8         60.92         56.72         2.69 o                         
   1   5   8        164.62        167.39         4.19 o                         
   2   5   8         41.22         42.96         2.46 o                         
   3   5   8        198.31        191.49         5.52 o                         
   4   5   8        206.72        196.67         6.02 o                         
  -9   0   9        113.25        110.15         7.87 o                         
  -7   0   9        120.27        125.57         4.98 o                         
  -5   0   9        643.59        652.31        10.84 o                         
  -3   0   9         46.38         39.17         2.78 o                         
  -1   0   9        128.29        115.89         2.95 o                         
   1   0   9        399.68        356.93         7.22 o                         
   3   0   9        460.76        497.01         7.00 o                         
   5   0   9         62.85         62.22         3.18 o                         
   7   0   9        128.48        129.15         4.37 o                         
   9   0   9        277.61        272.90         7.81 o                         
 -10   1   9         76.85         81.66         4.38 o                         
  -9   1   9         72.67         68.65         3.46 o                         
  -8   1   9         12.24         15.54         3.06 o                         
  -7   1   9          0.20         -1.27         1.88 o                         
  -6   1   9        123.71        110.81         4.42 o                         
  -5   1   9        145.43        137.63         4.94 o                         
  -4   1   9         53.10         46.97         1.94 o                         
  -3   1   9        134.94        123.85         2.12 o                         
  -2   1   9       1500.92       1560.15        11.57 o                         
  -1   1   9          4.26          4.55         0.94 o                         
   0   1   9        571.49        603.58         7.42 o                         
   1   1   9          3.09          4.12         1.16 o                         
   2   1   9         26.57         19.01         1.88 o                         
   3   1   9          5.42          7.48         1.10 o                         
   4   1   9         18.76         21.90         1.60 o                         
   5   1   9         62.91         62.29         2.22 o                         
   6   1   9         15.36         18.14         1.67 o                         
   7   1   9         91.02         86.89         2.91 o                         
   8   1   9        132.82        125.08         3.69 o                         
   9   1   9         70.40         68.13         2.96 o                         
 -10   2   9          1.14          4.26         2.20 o                         
  -9   2   9         59.53         59.65         2.90 o                         
  -8   2   9         71.61         74.52         2.90 o                         
  -7   2   9         28.55         29.64         2.48 o                         
  -6   2   9        281.12        274.96        10.23 o                         
  -5   2   9          4.20          2.67         1.97 o                         
  -4   2   9        385.53        376.90         6.69 o                         
  -3   2   9        684.46        721.33         8.25 o                         
  -2   2   9         39.63         41.07         4.14 o                         
  -1   2   9        207.05        199.62         4.32 o                         
   0   2   9        230.13        216.28         3.72 o                         
   1   2   9        175.95        196.46         3.03 o                         
   2   2   9        172.24        167.45         2.60 o                         
   3   2   9         15.81         21.64         1.50 o                         
   4   2   9        141.82        146.01         3.27 o                         
   5   2   9        448.52        461.32         5.83 o                         
   6   2   9         61.57         63.30         2.72 o                         
   7   2   9        109.24        114.41         3.08 o                         
   8   2   9         25.72         24.54         2.07 o                         
  -9   3   9         88.04         97.40         3.84 o                         
  -8   3   9         48.10         42.95         2.64 o                         
  -7   3   9          1.95          3.16         1.79 o                         
  -6   3   9          0.01          0.60         1.46 o                         
  -5   3   9        126.87        124.23         4.06 o                         
  -4   3   9        140.81        126.80         3.05 o                         
  -3   3   9        162.45        152.54         2.98 o                         
  -2   3   9        321.12        334.37         4.41 o                         
  -1   3   9        170.72        165.70         3.20 o                         
   0   3   9          4.11          4.94         1.22 o                         
   1   3   9        164.76        158.84         3.48 o                         
   2   3   9         69.73         67.28         2.26 o                         
   3   3   9          3.28          4.85         1.46 o                         
   4   3   9          0.09          1.60         1.27 o                         
   5   3   9        341.81        347.18         5.14 o                         
   6   3   9        124.61        112.46         3.31 o                         
   7   3   9        498.02        522.13         7.04 o                         
  -7   4   9        110.75        111.08         6.19 o                         
  -6   4   9         92.24         86.37         3.43 o                         
  -5   4   9         20.21         17.90         2.10 o                         
  -4   4   9        215.07        210.13         4.40 o                         
  -3   4   9         26.00         28.49         2.20 o                         
  -2   4   9         47.35         43.27         2.22 o                         
  -1   4   9          5.18          4.42         1.40 o                         
   0   4   9         84.65         82.34         3.00 o                         
   1   4   9          0.00          3.87         1.95 o                         
   2   4   9        650.17        682.90         8.51 o                         
   3   4   9         68.28         71.32         3.46 o                         
   4   4   9        158.09        158.23         4.24 o                         
   5   4   9         88.14         88.33         4.32 o                         
   6   4   9         10.18         10.15         2.30 o                         
  -4   5   9          0.01          2.36         2.75 o                         
  -3   5   9         48.70         50.31         3.52 o                         
  -2   5   9        144.57        142.64         4.16 o                         
  -1   5   9         40.47         39.55         2.46 o                         
   0   5   9        194.11        194.17         4.19 o                         
   1   5   9        175.05        170.79         3.95 o                         
   2   5   9         55.80         68.26         2.99 o                         
 -10   0  10         51.06         60.19         6.69 o                         
  -8   0  10        209.97        209.28         6.40 o                         
  -6   0  10         70.30         70.26         4.14 o                         
  -4   0  10        204.19        186.62         3.63 o                         
  -2   0  10        369.86        341.64         4.85 o                         
   0   0  10        343.20        361.56         5.67 o                         
   2   0  10         42.14         39.87         3.34 o                         
   4   0  10         76.12         68.35         5.12 o                         
   6   0  10        739.52        755.68        10.77 o                         
   8   0  10        330.37        336.44         7.15 o                         
  -9   1  10         28.24         21.60         3.58 o                         
  -8   1  10         95.77         93.10         8.85 o                         
  -7   1  10         73.67         63.95         6.29 o                         
  -6   1  10         62.19         55.83         3.53 o                         
  -5   1  10        827.06        853.10        14.22 o                         
  -4   1  10          0.52         -0.35         1.43 o                         
  -3   1  10        164.27        172.13         3.64 o                         
  -2   1  10          5.62          5.05         1.14 o                         
  -1   1  10         81.69         76.31         2.04 o                         
   0   1  10          0.03          0.05         0.93 o                         
   1   1  10         39.21         40.90         3.15 o                         
   2   1  10        103.88         91.75         3.39 o                         
   3   1  10         44.05         46.85         2.72 o                         
   4   1  10        158.79        151.21         2.86 o                         
   5   1  10        222.86        208.25         5.01 o                         
   6   1  10         85.05         86.02         2.72 o                         
   7   1  10        130.44        124.86         3.17 o                         
   8   1  10          1.62          2.55         1.53 o                         
  -9   2  10        104.43        105.20         5.98 o                         
  -8   2  10          0.15          1.14         2.91 o                         
  -7   2  10        110.91        101.92        10.03 o                         
  -6   2  10        269.02        276.71        14.95 o                         
  -5   2  10          0.63          4.14         2.35 o                         
  -4   2  10        248.15        232.20        15.54 o                         
  -3   2  10        207.66        198.29         4.07 o                         
  -2   2  10        125.23        135.33         4.88 o                         
  -1   2  10        150.07        146.85         3.96 o                         
   0   2  10         15.91         21.80         1.88 o                         
   1   2  10        112.82        118.10         4.57 o                         
   2   2  10        404.18        407.68         9.01 o                         
   3   2  10         35.36         36.11         1.90 o                         
   4   2  10        230.18        238.41         4.52 o                         
   5   2  10          7.29          7.00         1.47 o                         
   6   2  10         10.50         12.87         1.72 o                         
   7   2  10         39.35         40.49         2.32 o                         
  -8   3  10         72.90         72.42        10.03 o                         
  -7   3  10         44.84         42.08         4.45 o                         
  -6   3  10         98.85        104.45         4.14 o                         
  -5   3  10        217.96        229.14         5.00 o                         
  -4   3  10         92.99         85.00         4.91 o                         
  -3   3  10          1.07         -0.16         2.75 o                         
  -2   3  10         64.63         69.99         3.81 o                         
  -1   3  10         67.12         64.16         4.72 o                         
   0   3  10         10.36         11.21         1.53 o                         
   1   3  10          0.01          0.27         1.14 o                         
   2   3  10        558.31        593.09         9.81 o                         
   3   3  10        158.85        139.21         3.57 o                         
   4   3  10        631.67        680.76         8.59 o                         
   5   3  10         11.53         13.50         1.95 o                         
   6   3  10         22.54         23.48         2.20 o                         
  -6   4  10         17.59         11.01         3.93 o                         
  -5   4  10          6.51          8.04         2.10 o                         
  -4   4  10          1.75          2.92         2.04 o                         
  -3   4  10        124.00        119.96         3.49 o                         
  -2   4  10          1.51          4.58         2.09 o                         
  -1   4  10        591.28        633.64        12.05 o                         
   0   4  10         85.09         89.21         2.95 o                         
   1   4  10        106.52        110.90         3.11 o                         
   2   4  10         62.77         63.11         4.09 o                         
   3   4  10          0.01         -0.12         2.53 o                         
   4   4  10        126.21        128.18         5.21 o                         
  -9   0  11         67.03         62.55         6.69 o                         
  -7   0  11        171.85        182.07         7.13 o                         
  -5   0  11        186.51        189.99         5.06 o                         
  -3   0  11        153.13        147.64         3.05 o                         
  -1   0  11         25.70         25.42         1.84 o                         
   1   0  11         13.11         13.84         2.63 o                         
   3   0  11       1250.04       1286.93        27.14 o                         
   5   0  11        466.59        494.26         8.05 o                         
   7   0  11        106.95        107.33         5.48 o                         
  -8   1  11        335.46        342.35         8.76 o                         
  -7   1  11          0.63         -0.19         2.63 o                         
  -6   1  11         16.21         22.86         3.19 o                         
  -5   1  11          6.93          6.94         2.35 o                         
  -4   1  11         95.79         93.08         3.62 o                         
  -3   1  11          2.25          2.26         1.42 o                         
  -2   1  11         38.35         42.72         2.00 o                         
  -1   1  11        100.53         88.86         2.48 o                         
   0   1  11         61.53         65.17         2.80 o                         
   1   1  11        177.81        165.51         5.08 o                         
   2   1  11        230.08        217.99        13.83 o                         
   3   1  11         64.48         64.85         3.90 o                         
   4   1  11         92.40         94.51         3.18 o                         
   5   1  11         15.83         17.37         1.57 o                         
   6   1  11         15.12         15.07         1.68 o                         
   7   1  11         89.30         88.02         3.08 o                         
  -8   2  11          3.29          3.40         3.19 o                         
  -7   2  11        183.98        187.37         6.94 o                         
  -6   2  11        121.98        121.61         5.70 o                         
  -5   2  11         51.63         47.99         4.03 o                         
  -4   2  11         80.67         79.73         4.81 o                         
  -3   2  11         11.08          8.26         3.74 o                         
  -2   2  11         48.93         52.46         3.04 o                         
  -1   2  11        251.84        248.40         5.24 o                         
   0   2  11          6.86          7.27         2.35 o                         
   1   2  11        323.42        345.78         8.34 o                         
   2   2  11          0.23          2.30         1.79 o                         
   3   2  11         19.85         17.09         1.55 o                         
   4   2  11         81.38         82.37         3.33 o                         
   5   2  11        102.71        102.64         3.31 o                         
   6   2  11        209.86        207.33         5.13 o                         
  -6   3  11          6.37          6.44         3.30 o                         
  -5   3  11         10.79         15.68         3.74 o                         
  -4   3  11         42.43         41.91         4.03 o                         
  -3   3  11         41.35         37.08         3.78 o                         
  -2   3  11          0.01          1.73         1.96 o                         
  -1   3  11        582.24        651.72        11.24 o                         
   0   3  11        143.71        134.14         4.45 o                         
   1   3  11        533.04        543.47        13.67 o                         
   2   3  11         14.44         16.70         2.33 o                         
   3   3  11          4.53          4.70         1.99 o                         
   4   3  11          4.32          4.47         1.66 o                         
   5   3  11         55.49         58.08         3.19 o                         
  -3   4  11         68.39         68.38         5.20 o                         
  -2   4  11         36.69         41.95         3.77 o                         
  -1   4  11         20.95         23.15         2.67 o                         
   0   4  11         15.96         18.12         2.01 o                         
   1   4  11        156.51        158.02         6.36 o                         
   2   4  11         79.75         91.04         3.52 o                         
  -6   0  12         32.68         34.62         5.11 o                         
  -4   0  12         11.23         11.43         2.04 o                         
  -2   0  12          2.00          2.19         1.29 o                         
   0   0  12       1356.87       1447.44        19.61 o                         
   2   0  12        423.43        439.50         9.72 o                         
   4   0  12         53.34         59.27         4.58 o                         
   6   0  12         27.50         33.47         2.99 o                         
  -7   1  12         60.61         53.35         4.30 o                         
  -6   1  12          3.33          3.60         2.63 o                         
  -5   1  12         19.71         22.38         3.19 o                         
  -4   1  12         59.37         57.60         5.90 o                         
  -3   1  12         53.25         51.98         3.17 o                         
  -2   1  12        131.65        125.64         3.46 o                         
  -1   1  12        133.91        133.47         5.42 o                         
   0   1  12         29.06         32.63         2.71 o                         
   1   1  12         25.47         25.74         2.55 o                         
   2   1  12         42.88         42.58         2.84 o                         
   3   1  12         77.76         80.38         3.68 o                         
   4   1  12        137.26        135.16         4.27 o                         
   5   1  12        455.15        489.25         6.86 o                         
   6   1  12         56.17         55.06         3.52 o                         
  -6   2  12          3.13          6.00         3.19 o                         
  -5   2  12         10.08          9.24         3.06 o                         
  -4   2  12        102.88         94.19         8.65 o                         
  -3   2  12          0.13         -0.22         2.46 o                         
  -2   2  12        305.30        322.47         5.62 o                         
  -1   2  12          8.52         13.55         2.91 o                         
   0   2  12         23.04         24.00         3.34 o                         
   1   2  12         96.14         91.87         5.42 o                         
   2   2  12        117.94        115.07         5.56 o                         
   3   2  12        191.69        188.85         6.95 o                         
   4   2  12         25.45         31.17         2.41 o                         
   5   2  12          0.91         -0.21         1.35 o                         
  -4   3  12        396.27        449.02        10.36 o                         
  -3   3  12         95.13         94.76         5.38 o                         
  -2   3  12        288.88        298.62        11.80 o                         
  -1   3  12         16.96         17.84         3.30 o                         
   0   3  12          1.92         -0.37         2.63 o                         
   1   3  12          3.42          1.87         2.91 o                         
   2   3  12        114.77        125.05         6.25 o                         
   3   3  12          3.24          2.55         2.24 o                         
  -5   0  13         18.64         15.74         3.93 o                         
  -3   0  13        974.88       1078.16        43.67 o                         
  -1   0  13        245.56        260.97         7.09 o                         
   1   0  13          6.85          6.69         2.78 o                         
   3   0  13         96.56        105.92         5.76 o                         
  -5   1  13         67.94         70.13         4.58 o                         
  -4   1  13         45.89         48.98         2.79 o                         
  -3   1  13          6.59          4.38         2.19 o                         
  -2   1  13          0.03         -1.26         1.96 o                         
  -1   1  13         59.89         62.31         4.58 o                         
   0   1  13        138.74        131.36         4.69 o                         
   1   1  13        143.68        141.24         4.15 o                         
   2   1  13        443.52        469.30         9.37 o                         
   3   1  13         54.67         51.23         3.24 o                         
   4   1  13         10.07         14.21         2.50 o                         
  -4   2  13         13.23         16.70         3.54 o                         
  -3   2  13         15.01         19.94         4.05 o                         
  -2   2  13         70.59         75.18        15.74 o                         
  -1   2  13         81.80         79.71         7.08 o                         
   0   2  13        109.56        114.75         5.70 o                         
   1   2  13          2.15          5.70         4.52 o                         
   2   2  13         20.02         26.84         4.03 o                         
  -2   0  14          2.76          1.57         3.54 o                         
   0   0  14        153.48        166.92         6.53 o                         
  -2   1  14        102.44        108.91         4.73 o                         
  -1   1  14        288.18        291.93         8.34 o                         
   0   1  14         33.97         34.35         3.33 o                         
                                                                                
